# Supplementary material for: Estrogen receptor β exerts tumor suppressive effects in prostate cancer through repression of androgen receptor activity
Source: PLoS One. 2020 May 15;15(5):e0226057. doi: 10.1371/journal.pone.0226057 (PMC7228066; doi:10.1371/journal.pone.0226057)
Supplement: S1 Table — DMSO control Vs. LY ERβ Overexpression. (XLSX) [file pone.0226057.s003.xlsx]

## Sheet: E2
DMSO control Vs. E2 Erβ Overexpression
symbol	log2FoldChange	Adjusted P-value	FPKM_DMSO	FPKM_E2	baseMean	ensembl
ESR2	10.3371	2.94e-147	0.020282	25.4597	2922.93	ENSG00000140009
PTPRH	9.10747	4.74e-10	0	0.543612	29.0195	ENSG00000080031
ITGB6	8.46156	1.3e-08	0	0.282157	20.0541	ENSG00000115221
RBP3	8.17176	6.96e-11	0.00269591	1.18512	62.402	ENSG00000265203
NA	8.05023	9.26e-08	0	0.966249	15.9432	ENSG00000249003
CST2	7.93024	1.67e-07	0	1.62995	14.9391	ENSG00000170369
NA	7.59722	7.72e-07	0	0.801328	12.4738	ENSG00000259029
NA	7.57395	9.89e-07	0	1.30144	12.3759	ENSG00000230468
KLK13	7.4101	1.84e-06	0	0.356151	11.3199	ENSG00000167759
LINC01016	7.38048	2.14e-06	0	0.17958	11.153	ENSG00000249346
CST4	7.33888	3.13e-06	0	1.18937	10.9741	ENSG00000101441
SYNPO2L	7.2805	2.75e-16	0.00762762	1.33812	84.3887	ENSG00000166317
LOC100506289	7.25051	4.23e-06	0	0.24996	10.4629	ENSG00000233760
LINC02517	7.0828	6.92e-06	0	0.393893	9.53357	ENSG00000249145
NA	7.00158	1.03e-05	0	0.761025	9.16296	ENSG00000282511
C5AR2	6.81693	2.14e-05	0	0.100135	8.36819	ENSG00000134830
NA	6.68804	2.47e-07	0.00619694	0.826684	24.3438	ENSG00000254290
NA	6.5706	5.43e-05	0	0.42991	7.40519	ENSG00000228983
TFF1	6.46898	7.36e-53	0.361827	33.5748	205.137	ENSG00000160182
LINC00974	6.43116	9.27e-05	0	0.26432	6.95276	ENSG00000226629
NOS2	6.42122	2.49e-12	0.008175	0.881538	47.7576	ENSG00000007171
IGSF21	6.35342	8.36e-16	0.0170104	1.56718	59.0326	ENSG00000117154
KCNK3	6.30437	1.6e-06	0.00185243	0.24709	19.0331	ENSG00000171303
NA	6.1586	0.00020159	0	0.390867	6.08437	ENSG00000258991
CACNA1S	6.11392	6.46e-49	0.0326899	2.29336	172.982	ENSG00000081248
CLEC4M	6.02205	0.000346886	0	0.115574	5.77349	ENSG00000104938
NA	5.98638	0.000390858	0	0.540177	5.66767	ENSG00000234132
THRSP	5.97394	2.7e-80	0.299259	18.9966	278.319	ENSG00000151365
LOC105371893	5.95932	0.000387813	0	0.803957	5.58074	ENSG00000266036
ADGRF4	5.88176	0.000486632	0	0.129403	5.39117	ENSG00000153294
CHIA	5.88051	0.000625003	0	0.0960756	5.48053	ENSG00000134216
KCNC4	5.83424	8e-19	0.00323766	0.193691	60.5884	ENSG00000116396
MYPN	5.7002	2.19e-05	0.00179337	0.151929	13.3337	ENSG00000138347
PRSS22	5.68466	1.47e-09	0.0176788	1.00694	30.0111	ENSG00000005001
SCGB3A1	5.46774	2.92e-06	0.0341267	1.89003	18.9831	ENSG00000161055
SMTNL2	5.4381	4.12e-06	0.0118891	0.608649	18.9074	ENSG00000188176
GLP1R	5.26654	5.67e-08	0.00582631	0.274251	22.993	ENSG00000112164
GBP2	5.19078	6.7e-49	0.0403451	1.53862	140.12	ENSG00000162645
NA	5.15735	1e-09	0.0928178	4.21243	26.9232	ENSG00000238117
NA	5.13134	1.55e-05	0.0134573	0.569086	15.6813	ENSG00000253125
AGT	5.00602	8e-108	0.412898	13.4448	360.26	ENSG00000135744
NA	4.93226	0.000380987	0.0173441	0.948762	8.6648	ENSG00000262769
GDF15	4.89049	2.62e-271	1.79838	54.1183	1433.75	ENSG00000130513
NA	4.82199	6.47e-26	0.421215	12.5602	73.2059	ENSG00000250413
DACH2	4.81943	0.000565454	0.00209232	0.0946462	8.37438	ENSG00000126733
MAT1A	4.80364	7.66e-06	0.0313115	1.13695	52.5902	ENSG00000151224
HUNK	4.73158	0.000698676	0.00147412	0.0723251	7.78763	ENSG00000142149
CRISP1	4.65723	8.01e-08	0.026837	0.789922	20.0694	ENSG00000124812
PDLIM4	4.57522	6.86e-09	0.0192734	0.565455	22.7517	ENSG00000131435
CD22	4.54891	3.72e-10	0.0121083	0.335586	26.3355	ENSG00000012124
TMPRSS3	4.52505	0.00121256	0.00297348	0.113913	7.12	ENSG00000160183
MAB21L3	4.51714	1.49e-54	0.164728	3.80833	158.935	ENSG00000173212
MGP	4.49947	0.00155659	0.0043682	0.208413	6.89896	ENSG00000111341
NR5A2	4.45617	4.63e-67	0.0912225	2.05422	198.826	ENSG00000116833
LIMS3	4.39904	1.1e-06	0.0197647	0.492648	17.4574	ENSG00000256977
PDLIM3	4.38153	7.5e-21	0.0208944	0.468363	54.8024	ENSG00000154553
CST1	4.37945	0.000739733	0.0871182	2.97631	32.8197	ENSG00000170373
PHGR1	4.34771	2.39e-26	0.276349	5.85037	70.8318	ENSG00000233041
A2MP1	4.34172	0.000427129	0.00588441	0.166727	9.8761	ENSG00000256069
LOC283140	4.33386	1.52e-17	0.028737	0.611166	46.896	ENSG00000250303
C6orf141	4.32084	0.000584256	0.00932099	0.266406	9.9595	ENSG00000197261
HSPB8	4.32081	1.9e-106	0.435923	8.8106	324.904	ENSG00000152137
CRISP2	4.31457	0.000559824	0.0166814	0.503145	9.69484	ENSG00000124490
PIP	4.31331	0.00267439	0.0219052	0.887508	6.45803	ENSG00000159763
CD34	4.30681	0.00152052	0.00824027	0.285622	33.2842	ENSG00000174059
GBP1	4.24539	1.19e-12	0.0244092	0.546821	34.1222	ENSG00000117228
ANO1	4.15384	3.72e-10	0.0165728	0.344001	26.6731	ENSG00000131620
SERPINA1	4.13761	3.13e-08	0.0165397	0.329054	20.8138	ENSG00000197249
C11orf53	4.13144	1.13e-05	0.0367279	0.855292	14.7184	ENSG00000150750
PLXNA4	4.12409	3.92e-11	0.0075265	0.140293	29.7333	ENSG00000221866
NA	4.10121	0.00116343	0.0195842	0.52516	8.6537	ENSG00000235122
LOC100132813	4.07457	8.51e-10	0.0334958	0.642811	25.5505	ENSG00000248050
B4GALNT2	4.00527	0.000145736	0.00421805	0.0945903	10.8783	ENSG00000167080
ADD3	3.99693	1.11e-204	0.816909	13.1432	1121.87	ENSG00000148700
HSD11B2	3.99032	0	7.36787	117.669	4101.67	ENSG00000176387
COL2A1	3.9903	1.3e-06	0.00995723	0.188914	16.2775	ENSG00000139219
LOC102723878	3.9804	1.79e-15	0.272219	4.84193	42.2234	ENSG00000236935
TNFSF15	3.95096	1.88e-99	0.228896	3.55299	361.724	ENSG00000181634
LAMB3	3.94776	3.92e-41	0.123673	1.93921	117.776	ENSG00000196878
GBP3	3.94282	0.000266381	0.00908763	0.195544	10.7704	ENSG00000117226
CAMK1G	3.91293	0.00251698	0.0069277	0.183626	7.79134	ENSG00000008118
TSLP	3.85957	1.3e-17	0.0555455	0.881849	49.0963	ENSG00000145777
BIRC3	3.85643	1.66e-63	0.156007	2.26328	223.46	ENSG00000023445
VWA3A	3.77695	0.00832075	0.00251364	0.0790216	5.04578	ENSG00000175267
PLA2G4D	3.72351	3.63e-34	0.106924	1.46444	99.1933	ENSG00000159337
NA	3.71155	0.00460979	0.0272845	0.655024	7.08351	ENSG00000283148
KIAA0087	3.70103	0.00471719	0.005383	0.128263	7.03256	ENSG00000122548
PGC	3.6854	6.72e-246	9.29531	119.985	3216.38	ENSG00000096088
TBX4	3.67478	2e-07	0.0257757	0.387785	20.3037	ENSG00000121075
LIMS4	3.66839	8.43e-06	0.0313865	0.48512	16.2008	ENSG00000256671
ACTA2	3.64679	2.98e-28	0.15336	2.0157	79.3078	ENSG00000107796
PMP22	3.64407	9.37e-21	0.104886	1.38155	58.2751	ENSG00000109099
FOS	3.57217	5.17e-70	0.462143	5.56023	235.735	ENSG00000170345
NA	3.54266	0.000260211	0.0169261	0.25047	11.0417	ENSG00000260401
NA	3.52703	5.29e-05	0.0568954	0.783185	12.9944	ENSG00000224807
FOXC1	3.5098	5.29e-12	0.0501519	0.639612	33.7537	ENSG00000054598
ADAMTS12	3.48187	4.2e-32	0.0681357	0.793231	101.647	ENSG00000151388
COLCA1	3.45809	2.72e-277	3.1595	34.8755	4292.6	ENSG00000196167
MIR8078	3.45476	1.48e-11	2.50178	30.9176	34.4897	ENSG00000277521
P2RY2	3.4461	1.53e-12	0.0772203	0.909511	34.6839	ENSG00000175591
MYOF	3.44194	1.89e-180	0.772412	8.46867	963.921	ENSG00000138119
NA	3.40561	2.87e-21	0.273201	3.01493	65.364	ENSG00000211891
C1QTNF6	3.39819	9.42e-146	0.66002	7.03407	675.32	ENSG00000133466
ITGAL	3.39645	7.13e-08	0.0206149	0.26039	22.3441	ENSG00000005844
LOC101928012	3.394	0.000184136	0.0122993	0.174341	11.768	ENSG00000223646
PGR	3.37235	2.78e-07	0.0085878	0.10864	22.1859	ENSG00000082175
FAM135B	3.37042	2.44e-06	0.0077808	0.0924032	17.3108	ENSG00000147724
OTOF	3.34864	0.0139205	0.0116958	0.288495	29.081	ENSG00000115155
VSTM2L	3.30269	6.84e-11	0.115401	1.27795	33.4158	ENSG00000132821
CT62	3.28992	3.31e-10	0.0726158	0.781784	29.9694	ENSG00000225362
GGT6	3.24728	2.77e-05	0.0279206	0.335031	14.0956	ENSG00000167741
NA	3.24627	0.000323458	0.0152104	0.18662	11.1537	ENSG00000286042
ALS2CL	3.23678	8.6e-15	0.0361328	0.359409	44.0234	ENSG00000178038
CAPN8	3.22378	0.000382552	0.0133956	0.160991	11.1239	ENSG00000203697
MUCL1	3.20633	4.77e-05	0.0238913	0.268419	14.2611	ENSG00000172551
POU2AF1	3.18554	0.00119605	0.00721256	0.0951182	8.79563	ENSG00000110777
AQP3	3.15719	3.73e-11	0.0961516	0.915723	36.1893	ENSG00000165272
SPEG	3.14769	5.34e-16	0.029379	0.272638	63.3249	ENSG00000072195
SLC47A1	3.13265	6.5e-13	0.0546572	0.512636	39.8601	ENSG00000142494
PRSS23	3.11242	3.03e-43	0.124004	1.08736	170.319	ENSG00000150687
TUBA3E	3.1031	9.14e-78	1.73151	14.9893	311.846	ENSG00000152086
NA	3.10201	1.36e-05	0.0291647	0.299964	16.482	ENSG00000244265
SP140L	3.09936	0.000387306	0.0152874	0.164357	12.4702	ENSG00000185404
KY	3.08364	2.64e-05	0.0113378	0.119089	14.4235	ENSG00000174611
BATF	3.07625	0.00304001	0.0470518	0.648671	8.3767	ENSG00000156127
PLIN1	3.06876	0.000951132	0.0163827	0.196769	9.93827	ENSG00000166819
HR	3.05883	9.8e-11	0.0356649	0.333539	36.125	ENSG00000168453
NA	3.04814	1.78e-36	0.490756	4.18049	144.625	ENSG00000227218
LINC01443	3.03736	0.00671989	0.0148298	0.189808	7.1453	ENSG00000266554
CCL2	3.03011	0.000529086	0.0424433	0.444372	11.8783	ENSG00000108691
SCUBE1	3.02387	5.09e-40	0.102552	0.859707	143.31	ENSG00000159307
LINC00565	3.00057	7.96e-18	0.228633	1.93459	61.9518	ENSG00000260910
FLT4	2.99954	2.32e-32	0.112555	0.920823	112.386	ENSG00000037280
COL16A1	2.96053	9.78e-19	0.0631316	0.512226	65.408	ENSG00000084636
SYT17	2.9458	3.18e-17	0.0670523	0.549834	57.1841	ENSG00000103528
KRT80	2.93631	9.63e-15	0.106573	0.879446	52.8665	ENSG00000167767
EPB41L3	2.90726	4.44e-10	0.0295179	0.247438	41.5229	ENSG00000082397
EDAR	2.8991	4.73e-06	0.0354404	0.309158	18.7385	ENSG00000135960
FUT9	2.89799	4.3e-05	0.00880941	0.0841154	15.674	ENSG00000172461
SDC4	2.88202	4.09e-106	3.60447	26.731	973.871	ENSG00000124145
IL2RB	2.85669	0.00635143	0.0102238	0.12525	7.69132	ENSG00000100385
PKIB	2.85153	4.38e-78	1.60059	11.653	558.844	ENSG00000135549
NA	2.82884	8.72e-10	0.0838047	0.663899	32.9788	ENSG00000277159
MMP13	2.81155	8.45e-14	0.162358	1.21935	48.075	ENSG00000137745
ACSS1	2.77443	8.25e-07	0.0227446	0.183287	21.9996	ENSG00000154930
SLC7A7	2.7702	5.36e-21	0.154582	1.11102	79.783	ENSG00000155465
RASGRP3	2.75018	0.0135352	0.00372731	0.0432822	6.20818	ENSG00000152689
MYZAP	2.72876	6.14e-08	0.107442	0.781939	28.3882	ENSG00000263155
PPM1J	2.71247	6.18e-39	0.690192	4.60907	187.117	ENSG00000155367
UGT2B17	2.70978	9.55e-69	1.91251	12.692	372.679	ENSG00000197888
MID1	2.70116	4.81e-90	0.638808	4.20467	553.118	ENSG00000101871
KRT15	2.68219	2.51e-08	0.047777	0.339043	28.3675	ENSG00000171346
NA	2.66675	8.71e-13	0.77607	5.26065	48.0603	ENSG00000232533
KLHDC7B	2.665	0.0338515	0.00525251	0.0756709	4.79316	ENSG00000130487
TLR6	2.63917	0.000598372	0.0167221	0.137967	11.4696	ENSG00000174130
FCMR	2.63478	2.06e-21	0.27643	1.77431	86.0926	ENSG00000162894
NA	2.63297	0.0026122	0.101226	0.896395	9.29064	ENSG00000277738
LOC105376845	2.63213	0.00107717	0.121641	1.04029	11.5774	ENSG00000285873
IL16	2.62314	0.000136095	0.0120015	0.0905469	15.2373	ENSG00000172349
LGALS4	2.61463	1.48e-11	0.209789	1.37154	43.2473	ENSG00000171747
NA	2.61426	4.12e-15	0.509649	3.29903	77.6303	ENSG00000283511
IVL	2.58703	0.00051991	0.0582273	0.432619	12.9777	ENSG00000163207
PGLYRP2	2.57929	1.87e-38	0.875269	5.39242	239.254	ENSG00000161031
SH3BP5	2.56978	4.18e-46	0.617153	3.71165	245.496	ENSG00000131370
LINC01133	2.55625	0.000225105	0.0403592	0.289881	14.9148	ENSG00000224259
ZNF703	2.54287	8.14e-124	7.80971	45.7326	2181.33	ENSG00000183779
VASN	2.52433	5.83e-143	18.2023	105.307	4273.09	ENSG00000168140
DOK7	2.50587	1.75e-12	0.157992	0.937479	54.3204	ENSG00000175920
DSCAM-AS1	2.50283	0.00233143	0.0505316	0.399063	9.77147	ENSG00000235123
SYBU	2.49189	1.8e-133	2.32454	13.1332	1334.9	ENSG00000147642
NA	2.49052	1.12e-28	1.34575	7.65967	163.97	ENSG00000278341
ITGB7	2.48307	0.000273392	0.0314198	0.221428	13.827	ENSG00000139626
ANXA9	2.48228	5.55e-80	5.30843	30.0231	691.929	ENSG00000143412
COLCA2	2.47871	3.39e-06	0.126296	0.804197	23.5386	ENSG00000214290
THSD4	2.47534	6.37e-33	0.138734	0.795157	181.71	ENSG00000187720
SLC9A3R1	2.45994	3.03e-76	99.4919	552.623	18739.8	ENSG00000109062
ARC	2.43883	0.00019481	0.0597992	0.385535	16.3759	ENSG00000198576
MINDY1	2.43416	4.51e-48	1.37709	7.52933	414.937	ENSG00000143409
GGT3P	2.41956	1.96e-06	0.124706	0.751562	29.5307	ENSG00000197421
FUT3	2.40788	6.37e-08	0.169417	0.972723	43.6265	ENSG00000171124
SPSB1	2.40157	1.27e-62	1.424	7.62956	376.966	ENSG00000171621
MYOZ1	2.40099	0.000596468	0.0894018	0.613391	13.3058	ENSG00000177791
NA	2.39889	0.0102855	0.0633549	0.519464	7.60446	ENSG00000250995
ARHGDIB	2.38768	0.0102821	0.0314661	0.261565	7.35158	ENSG00000111348
NA	2.37227	3.05e-05	0.164302	1.02099	19.8488	ENSG00000206532
IRX3	2.36484	2e-94	4.65823	24.1054	1037.2	ENSG00000177508
SYNE3	2.35617	1.63e-45	0.212939	1.10002	293.004	ENSG00000176438
SCN1B	2.35351	3.02e-29	0.235043	1.23429	144.219	ENSG00000105711
HES1	2.34579	2.24e-40	1.43994	7.41721	224.058	ENSG00000114315
VWA5B2	2.31885	5.77e-09	0.088754	0.477704	39.878	ENSG00000145198
HIST1H4H	2.31846	3.84e-52	2.91755	14.7287	468.943	ENSG00000158406
NA	2.31562	0.000822411	0.16891	1.0794	15.3061	ENSG00000276160
CRISP3	2.29673	2.21e-34	1.10524	5.54889	183.698	ENSG00000096006
RPL13AP20	2.28873	0.000118943	0.371467	2.14248	18.8098	ENSG00000234498
ASGR1	2.2878	1.28e-06	0.106193	0.573758	31.3103	ENSG00000141505
BFSP1	2.26349	1.73e-06	0.100743	0.55152	27.0142	ENSG00000125864
PRSS27	2.25139	8.51e-29	0.426144	2.07093	181.62	ENSG00000172382
KNG1	2.25047	0.0338632	0.00915625	0.089635	5.58689	ENSG00000113889
TNS4	2.23535	5.34e-05	0.0580194	0.32219	22.763	ENSG00000131746
HTRA3	2.23167	0.0383218	0.0104197	0.114714	5.10262	ENSG00000170801
LOC100288570	2.22462	0.0251312	0.0128255	0.115585	5.95091	ENSG00000184115
ELF3	2.22327	3.12e-80	1.57158	7.41128	793.072	ENSG00000163435
LRRN1	2.22137	1.6e-72	2.9802	14.0474	892.031	ENSG00000175928
LRG1	2.20161	5.88e-19	0.603326	2.8834	115.748	ENSG00000171236
MSMB	2.18961	6.04e-08	0.633086	3.14533	42.9864	ENSG00000263639
ZNF252P-AS1	2.18826	6.04e-08	0.192309	0.965126	46.0168	ENSG00000255559
RNF223	2.17481	5.84e-30	1.38448	6.3579	180.734	ENSG00000237330
EPHA8	2.1625	2.4e-05	0.0590901	0.298057	23.8439	ENSG00000070886
UGT2B15	2.16203	1.16e-35	1.6643	7.59911	242.871	ENSG00000196620
FADS1	2.14567	3.58e-95	11.1374	49.6221	7636.61	ENSG00000149485
CA12	2.132	9.96e-39	0.614673	2.75143	289.409	ENSG00000074410
NA	2.12719	0.0194489	0.0520673	0.374046	6.8791	ENSG00000218976
PRODH	2.12615	3.82e-14	0.139735	0.643875	84.4904	ENSG00000100033
GZMM	2.12094	9.29e-05	0.288577	1.47408	20.4649	ENSG00000197540
LOC105372710	2.08864	0.0023096	0.110085	0.63329	13.1699	ENSG00000233017
TMPRSS11E	2.08821	5.76e-09	0.328233	1.51445	48.0858	ENSG00000087128
ACTG2	2.08133	0.0437741	0.00996682	0.100571	5.1756	ENSG00000163017
SLC24A3	2.06928	6.8e-09	0.185236	0.847283	49.8922	ENSG00000185052
SHISA2	2.0674	4.42e-06	0.157663	0.752675	31.9874	ENSG00000180730
IQCN	2.05002	1.58e-33	0.512701	2.16198	300.811	ENSG00000130518
NA	2.04961	0.00566564	0.145247	0.837179	10.7424	ENSG00000259457
NA	2.04349	0.00919872	0.0855361	0.507845	9.1493	ENSG00000236138
TGM2	2.02436	2.17e-12	0.139362	0.595026	71.7125	ENSG00000198959
BEST1	2.02169	3.19e-20	0.228726	0.960632	126.953	ENSG00000167995
ATP8A2	2.01831	0.000109355	0.0295916	0.143184	22.3141	ENSG00000132932
EPCAM-DT	2.01496	0.000503292	0.0787701	0.387741	20.5992	ENSG00000234690
ZNF823	2.01444	1.02e-41	2.09398	8.59871	323.04	ENSG00000197933
ATP8B3	2.00945	3.7e-07	0.0845764	0.377131	39.7872	ENSG00000130270
GADD45G	1.99642	1.57e-38	29.586	119.815	2428.42	ENSG00000130222
DEGS2	1.99551	3.71e-21	0.546228	2.247	135.486	ENSG00000168350
SLFN5	1.98983	2.08e-74	1.81978	7.29514	1195.34	ENSG00000166750
NA	1.98842	0.0160728	0.0460538	0.291464	8.04883	ENSG00000248846
LINC00886	1.98674	1.14e-05	0.109213	0.484983	28.9165	ENSG00000240875
ANKRD2	1.98522	6.27e-06	0.331728	1.50562	32.7545	ENSG00000165887
KRT19	1.97452	6.7e-49	3.09415	12.3314	442.716	ENSG00000171345
SAMD9	1.97214	2.71e-06	0.0752085	0.328241	33.9787	ENSG00000205413
NA	1.96849	0.0266159	0.0326825	0.226404	6.35036	ENSG00000287125
HSPB1	1.96133	4.6e-66	148.912	584.618	13563.3	ENSG00000106211
CD82	1.94729	9.92e-60	2.47105	9.60729	599.366	ENSG00000085117
IP6K3	1.9454	0.0164343	0.0345757	0.217557	8.65188	ENSG00000161896
NA	1.93558	0.0166187	0.232585	1.45112	8.60539	ENSG00000205274
ITGA8	1.93418	0.0469745	0.00575768	0.0498727	5.00304	ENSG00000077943
NEK10	1.93276	7.33e-11	0.11181	0.450146	66.1559	ENSG00000163491
SLC5A11	1.93185	0.025505	0.0218588	0.149458	7.18789	ENSG00000158865
TFCP2L1	1.93174	0.0208436	0.00897772	0.0588951	7.81101	ENSG00000115112
ALDH3A2	1.93079	5.97e-97	14.6018	56.0158	5602.14	ENSG00000072210
TPD52L1	1.9201	3.51e-105	7.30507	27.8046	3276.16	ENSG00000111907
RUNX2	1.91641	7.54e-15	0.198005	0.779521	98.3851	ENSG00000124813
TWF2	1.91605	2.43e-96	17.5959	66.7546	1782.49	ENSG00000247596
TBKBP1	1.9154	2.18e-74	4.1054	15.6115	1036.79	ENSG00000198933
FAM153A	1.91483	0.00617727	0.020011	0.103108	12.8998	ENSG00000170074
ATP2A3	1.91395	0.00516972	0.0230295	0.120998	12.1973	ENSG00000074370
RET	1.90807	1.48e-07	0.106144	0.433377	45.5316	ENSG00000165731
EDN2	1.90778	4.68e-18	1.3684	5.29013	134.899	ENSG00000127129
GCOM1	1.90678	2.69e-09	0.115372	0.454555	72.136	ENSG00000137878
NA	1.90611	1.63e-15	0.19523	0.755463	105.718	ENSG00000243176
LOC100507334	1.90222	0.0489436	0.0210754	0.182046	4.85634	ENSG00000261760
NA	1.90149	0.00631283	0.0311559	0.162906	13.4639	ENSG00000260641
C16orf74	1.90123	2.24e-12	0.643206	2.53661	85.2056	ENSG00000154102
RHOB	1.90115	1.81e-78	103.918	391.535	14438.7	ENSG00000143878
AFAP1L2	1.89697	3.35e-07	0.111943	0.452773	40.1647	ENSG00000169129
LOC105377590	1.89557	9.35e-05	0.0654346	0.279937	23.6773	ENSG00000249679
LUCAT1	1.89416	4.68e-08	0.058004	0.230584	58.7081	ENSG00000248323
FHL2	1.87775	3.53e-07	0.113918	0.450488	45.9467	ENSG00000115641
FAM102A	1.87365	6.83e-67	9.86192	36.4448	3739.54	ENSG00000167106
RAB31	1.86998	1.79e-46	1.62744	6.02072	514.554	ENSG00000168461
DNAI1	1.86392	0.000523192	0.080007	0.354469	19.2914	ENSG00000122735
CACNA1I	1.85642	0.00113325	0.0236759	0.106293	17.2326	ENSG00000100346
JUND	1.85025	9.65e-45	53.1824	194.188	5662.02	ENSG00000130522
LRRC32	1.84385	0.0344261	0.0160644	0.108541	6.82631	ENSG00000137507
WNT4	1.83039	3.97e-13	0.353098	1.30706	94.8447	ENSG00000162552
LINC00511	1.82981	4.38e-07	0.0264333	0.10331	44.0811	ENSG00000227036
BARX2	1.82714	0.00357778	0.0774496	0.370801	20.1564	ENSG00000043039
ROPN1L	1.81151	1.4e-05	0.290816	1.15671	32.2785	ENSG00000145491
TDRD1	1.80206	2.51e-11	0.273411	1.00292	82.4191	ENSG00000095627
F13A1	1.80203	0.0196892	0.0232902	0.132397	8.97091	ENSG00000124491
NAT2	1.80052	0.0153882	0.106186	0.569264	10.6637	ENSG00000156006
TNFRSF12A	1.79617	1.88e-44	4.727	16.598	484.175	ENSG00000006327
EMP1	1.79507	1.06e-10	0.182835	0.66427	81.5222	ENSG00000134531
FAM234B	1.79265	8.86e-65	3.90506	13.6526	1447.44	ENSG00000084444
PEX11A	1.77845	1.97e-17	0.799218	2.81673	140.874	ENSG00000166821
MATN2	1.77381	0.00029578	0.0524408	0.209358	22.3255	ENSG00000132561
NA	1.75455	0.0334455	0.0530762	0.328495	6.87727	ENSG00000287688
NCCRP1	1.75252	0.0118869	0.0810501	0.386711	11.3502	ENSG00000188505
GAB2	1.75067	3.68e-22	0.656967	2.2695	243.593	ENSG00000033327
XBP1	1.74661	4.27e-62	52.5758	177.884	8573.57	ENSG00000100219
ZFP36	1.74535	8.52e-38	4.64547	15.7733	504.239	ENSG00000128016
EPHB6	1.73961	4.02e-07	0.158604	0.579208	48.2698	ENSG00000106123
ZIC2	1.73922	4.75e-40	4.49868	15.1837	795.579	ENSG00000043355
IRX5	1.73808	1.67e-20	1.25674	4.3144	194.732	ENSG00000176842
ADRA2C	1.71713	0.000933487	0.157934	0.629504	21.0807	ENSG00000184160
NA	1.71312	1.24e-06	0.162421	0.584933	44.4225	ENSG00000229109
FAXDC2	1.71025	1.65e-42	1.34936	4.47322	495.603	ENSG00000170271
SLPI	1.69847	5.73e-05	1.15964	4.20077	39.2514	ENSG00000124107
LOC102724788	1.69273	4.19e-11	0.814564	2.77119	105.951	ENSG00000277196
TPRN	1.68116	1.51e-68	10.8413	35.0224	2975.75	ENSG00000176058
NA	1.66264	0.0196722	0.840619	4.04292	9.23988	ENSG00000279812
CYP4B1	1.66202	0.00020159	0.159818	0.582197	31.5974	ENSG00000142973
IL32	1.66003	0.0133924	0.0643716	0.285015	13.7749	ENSG00000008517
C8orf86	1.65538	0.0191078	0.0548789	0.254334	10.4928	ENSG00000196166
UNQ6494	1.6459	3.25e-06	0.334325	1.13493	57.6016	ENSG00000237372
NA	1.64369	0.00751871	0.0383476	0.156603	16.1722	ENSG00000174171
GCNT3	1.63987	0.0287976	0.0177422	0.0935377	8.85389	ENSG00000140297
NCOR2	1.63437	1.52e-91	16.0538	50.1228	11362.3	ENSG00000196498
FOXN1	1.62887	1.12e-05	0.24791	0.856042	49.3292	ENSG00000109101
KRT32	1.62331	0.0417552	0.0505458	0.326104	8.09817	ENSG00000108759
TGFBR3	1.62026	3.45e-38	2.20397	6.87125	956.321	ENSG00000069702
TMC8	1.61699	3.98e-08	0.253205	0.822987	72.1794	ENSG00000167895
SAGE1	1.61639	0.00312078	0.10944	0.411296	18.8926	ENSG00000181433
NA	1.6162	8.35e-05	0.228961	0.78155	37.5682	ENSG00000279821
ELF1	1.61526	6.29e-44	3.5566	11.0271	795.72	ENSG00000120690
NPR3	1.60711	1.13e-05	0.0796741	0.268212	42.6515	ENSG00000113389
PRKCD	1.59527	1.64e-86	41.3449	125.552	7420.75	ENSG00000163932
GSC-DT	1.59402	0.0146872	0.0392546	0.169282	11.7548	ENSG00000285205
GSTA2	1.59047	4.84e-06	0.773759	2.52592	49.4992	ENSG00000244067
CTNND2	1.58687	0.000561169	0.0657938	0.23382	26.7613	ENSG00000169862
NA	1.58605	0.00199947	0.119138	0.43302	21.5115	ENSG00000262001
GPER1	1.58143	8.52e-35	4.11411	12.4987	637.421	ENSG00000164850
IL17RB	1.57954	6.41e-44	4.67045	14.09	701.613	ENSG00000056736
HOXC13-AS	1.57779	4.36e-11	1.64734	5.12176	117.097	ENSG00000249641
CCDC17	1.5771	5.16e-09	0.441558	1.39038	74.7916	ENSG00000159588
TIAM1	1.57589	5.35e-08	0.150659	0.47651	71.0131	ENSG00000156299
SCNN1G	1.57467	0.00419015	0.0834855	0.316989	17.1076	ENSG00000166828
NA	1.5728	0.00426781	0.182359	0.688006	16.4677	ENSG00000213513
PLCL1	1.57203	0.0280991	0.0175916	0.085653	10.3025	ENSG00000115896
SAMD12-AS1	1.56947	0.00696948	0.0667763	0.261699	15.2588	ENSG00000281641
NA	1.56843	6.54e-09	2.7248	8.59739	78.1768	ENSG00000229332
DENND5B	1.56734	4.07e-38	2.28484	6.85449	1274	ENSG00000170456
FMN1	1.5665	1.04e-06	0.0541165	0.17172	55.7256	ENSG00000248905
LOC102724250	1.56154	1.47e-43	5.75107	17.1396	1271.18	ENSG00000271254
PLEKHO2	1.55855	5.14e-30	2.28227	6.80598	415.48	ENSG00000241839
NA	1.55102	0.0261213	0.347756	1.60608	8.85777	ENSG00000270755
MMP24	1.55085	2.98e-12	0.558232	1.70165	121.499	ENSG00000125966
GGT2	1.54022	5.97e-05	0.370553	1.19051	45.3971	ENSG00000133475
IER5L	1.54001	4.38e-12	1.21887	3.69692	163.732	ENSG00000188483
LOC101928617	1.53593	0.0232868	0.0158613	0.070631	10.2301	ENSG00000245904
NEURL3	1.5325	0.00631648	0.110105	0.406899	15.8417	ENSG00000163121
MYO7A	1.53082	0.0335872	0.0109752	0.0542993	8.38212	ENSG00000137474
NCKAP5	1.52558	0.00316393	0.0366588	0.129652	19.54	ENSG00000176771
GAS6-DT	1.52346	0.00151458	0.207333	0.708288	22.5999	ENSG00000272695
SLC35F6	1.51909	2.7e-59	19.7684	57.0899	3684.58	ENSG00000213699
NA	1.51855	0.0113392	0.704128	2.76104	13.666	ENSG00000277235
NBPF1	1.51557	7.87e-70	4.27664	12.3028	2487.52	ENSG00000219481
NA	1.5142	0.00068755	0.148913	0.49104	27.7702	ENSG00000228748
PTPRQ	1.50027	0.015875	0.0170412	0.0671478	12.8362	ENSG00000139304
ALDH1A2	1.49943	0.00399989	0.0439045	0.152355	19.5962	ENSG00000128918
DLG4	1.49806	2e-13	1.22002	3.55501	605.257	ENSG00000132535
FADS3	1.49447	1.26e-43	4.03838	11.4977	1201.38	ENSG00000221968
ENTPD3	1.49302	0.000238712	0.168538	0.543204	31.6025	ENSG00000168032
COL12A1	1.49107	8.14e-09	0.197295	0.589882	120.726	ENSG00000111799
DDX47	1.48652	0.000180249	0.12689	0.403174	32.8224	ENSG00000213782
ASS1	1.48611	8.9e-36	9.40178	26.6918	1352.51	ENSG00000130707
CAPN12	1.48549	0.00827833	0.0675718	0.241412	22.648	ENSG00000182472
LOC105376139	1.48421	3.19e-08	0.344849	1.03141	89.1596	ENSG00000285907
NA	1.47597	0.0259352	0.0891063	0.380416	10.02	ENSG00000279699
NA	1.46895	0.0144219	0.304493	1.1626	12.8877	ENSG00000253102
CHAC1	1.4649	4.39e-30	4.71867	13.2026	451.591	ENSG00000128965
SLC30A1	1.45912	1.38e-34	5.18518	14.4462	1421.34	ENSG00000170385
TOB1	1.45654	9.56e-71	48.0089	132.53	5591.84	ENSG00000141232
DIO1	1.44912	2.36e-12	1.44033	4.08009	154.774	ENSG00000211452
AMOTL1	1.44263	5.55e-11	0.239145	0.675169	112.67	ENSG00000166025
GFPT2	1.44133	7.05e-10	0.438978	1.24888	97.8995	ENSG00000131459
RAB37	1.44112	4.05e-08	0.410236	1.17827	98.9873	ENSG00000172794
CLDN4	1.43959	8.64e-74	34.8061	94.9679	7496.89	ENSG00000189143
VTN	1.43734	0.0185913	0.125465	0.477535	14.1057	ENSG00000109072
VWF	1.42973	3.06e-14	0.662007	1.84109	319.555	ENSG00000110799
PLA2G16	1.4255	1.02e-21	2.68559	7.33895	383.772	ENSG00000176485
ROCK1P1	1.42301	1.69e-11	1.22746	3.39294	150.147	ENSG00000263006
UGDH	1.41729	1.28e-44	42.2787	114.173	7736.73	ENSG00000109814
ENTPD8	1.40628	0.00635143	0.122814	0.409503	18.5476	ENSG00000188833
MAP3K8	1.4059	2.35e-10	0.765561	2.11951	124.663	ENSG00000107968
ZYX	1.4011	2.69e-40	9.07216	24.1994	1335.47	ENSG00000159840
TUBA3D	1.39913	1.74e-31	10.6213	28.3798	753.252	ENSG00000075886
H3.Y	1.39685	0.0439175	0.118262	0.57316	8.30793	ENSG00000269466
SEMA3C	1.39458	1.78e-35	12.1253	32.2327	3324.4	ENSG00000075223
P4HA2	1.39088	4.48e-29	2.32681	6.19742	890.404	ENSG00000072682
SDC2	1.3804	4.36e-19	2.04575	5.44866	376.04	ENSG00000169439
VWA2	1.38009	2.5e-12	0.523647	1.40664	150.665	ENSG00000165816
NA	1.37611	0.00903611	0.453206	1.5104	17.8765	ENSG00000250403
LOC102725072	1.36522	0.000296774	0.108098	0.312154	39.7	ENSG00000161103
PMAIP1	1.35876	1.13e-20	3.447	8.98619	341.406	ENSG00000141682
BAMBI	1.35868	2.94e-22	9.68518	25.3385	920.414	ENSG00000095739
SLC52A3	1.35452	0.0196417	0.0621615	0.220322	13.105	ENSG00000101276
ISG20	1.35289	3.79e-17	0.941404	2.45	298.543	ENSG00000172183
CAPN2	1.34923	6.93e-45	8.88719	22.8429	3346.75	ENSG00000162909
ST6GALNAC4	1.34079	1.17e-14	3.28445	8.57328	383.586	ENSG00000136840
NPY1R	1.33185	1.97e-30	4.0554	10.3341	703.621	ENSG00000164128
PIEZO1	1.32811	8.58e-58	29.3104	74.4321	14392.6	ENSG00000103335
NINL	1.32631	7.42e-11	0.804505	2.07965	213.672	ENSG00000101004
SIAH2	1.32589	2.33e-22	22.0126	56.1629	2515.46	ENSG00000181788
SPOCK2	1.31744	1.67e-05	0.225393	0.606557	65.5291	ENSG00000107742
ASTL	1.31575	0.00671989	0.262005	0.801688	21.6154	ENSG00000188886
TSPAN5	1.31461	1.01e-15	0.872288	2.22758	282.286	ENSG00000168785
TMPRSS13	1.3103	2.83e-12	0.814445	2.08881	191.509	ENSG00000137747
CDC42EP1	1.30838	0.000337504	0.361825	1.0039	42.6194	ENSG00000128283
YPEL2	1.30715	8.92e-20	1.01104	2.55731	381.458	ENSG00000175155
ANKRD29	1.30706	0.000997861	0.106905	0.30556	32.5184	ENSG00000154065
KLF10	1.30416	2.78e-32	4.77607	11.9428	784.863	ENSG00000155090
LINC00940	1.2955	0.000484271	0.40057	1.10322	43.4176	ENSG00000235049
SYNJ2	1.29301	1.05e-20	0.724527	1.80699	389.306	ENSG00000078269
ITPRIPL2	1.28964	0.0241409	0.0357648	0.124688	14.6667	ENSG00000205730
RBM15-AS1	1.28878	0.000316897	0.401642	1.09129	47.8913	ENSG00000227963
OGFRL1	1.27862	9.53e-45	5.69859	13.9422	2214.23	ENSG00000119900
TMEM121B	1.27855	3.24e-07	0.415401	1.07174	92.616	ENSG00000183307
IGFBP3	1.27425	9.23e-30	4.42553	10.8341	856.97	ENSG00000146674
CAPN13	1.26945	4.3e-21	1.91272	4.69495	421.415	ENSG00000162949
ETNK2	1.26537	0.000536584	0.188776	0.514576	38.9986	ENSG00000143845
IFI35	1.26302	0.00392691	0.310633	0.885346	28.9909	ENSG00000068079
NPC1	1.26259	2.37e-28	13.4894	32.7792	5516.86	ENSG00000141458
SLC47A2	1.261	0.0154721	0.0564637	0.174973	19.0254	ENSG00000180638
NA	1.25774	2.51e-06	1.09904	2.7866	95.4301	ENSG00000280332
AKNA	1.25597	2.26e-17	0.716348	1.74973	321.192	ENSG00000106948
FADS2	1.25474	7.41e-52	106.273	255.248	46872.8	ENSG00000134824
NA	1.25313	7.34e-08	1.02754	2.56812	116.228	ENSG00000287262
NA	1.24735	0.00019481	0.767877	2.00852	49.7337	ENSG00000277559
LCA5L	1.24429	7.06e-07	0.383378	0.960964	96.4734	ENSG00000157578
EEPD1	1.24275	1.39e-25	6.48521	15.5706	1283.62	ENSG00000122547
LRP5L	1.23425	1.2e-10	1.07158	2.59949	211.397	ENSG00000100068
RAI2	1.22843	9.27e-09	1.12195	2.75302	124.828	ENSG00000131831
CRIM1	1.22626	2.26e-22	1.97455	4.69351	595.587	ENSG00000150938
CLDN7	1.22615	1.65e-55	66.2645	155.965	6803.93	ENSG00000181885
LOC101929595	1.22457	3.55e-05	0.211036	0.535206	62.8673	ENSG00000245293
LINC01213	1.2235	4.62e-16	4.10326	9.81486	293.946	ENSG00000244541
CYP1A1	1.22248	0.0220702	0.102395	0.32303	17.5672	ENSG00000140465
PCP2	1.22066	0.000640963	1.33691	3.47572	45.5286	ENSG00000174788
LINC01094	1.21971	0.00224142	0.140625	0.379988	36.3179	ENSG00000251442
KRTAP5-AS1	1.21565	0.029069	0.0921374	0.312292	14.5636	ENSG00000233930
EZR	1.21404	3.13e-44	26.3046	61.4885	3557.31	ENSG00000092820
CASP10	1.21397	0.00958814	0.0603422	0.174984	21.9675	ENSG00000003400
OAS1	1.21344	0.00144898	0.158387	0.421424	35.1975	ENSG00000089127
JAK2	1.21288	4.29e-22	2.29371	5.40194	583.366	ENSG00000096968
NA	1.21244	0.00398521	0.352119	0.95965	29.7992	ENSG00000278948
NA	1.21092	0.0109792	0.315676	0.911395	21.8147	ENSG00000277862
ABLIM3	1.21074	9.6e-05	0.185954	0.468032	58.052	ENSG00000173210
BTG1	1.20927	2.04e-28	18.0871	42.2985	3563.33	ENSG00000133639
GDPD5	1.20711	3.3e-07	0.243744	0.593958	101.942	ENSG00000158555
GATA2	1.20591	1.04e-51	52.8191	122.609	9610.51	ENSG00000179348
2019-09-09	1.20553	3.54e-35	17.5091	40.8767	9194.01	ENSG00000184640
PTCH1	1.20451	8.42e-38	2.29628	5.33917	1556.39	ENSG00000185920
RASGRF1	1.20425	0.00812378	0.0493738	0.139446	23.0337	ENSG00000058335
RNF144B	1.20418	3.06e-14	1.5162	3.58479	324.321	ENSG00000137393
NA	1.19992	0.01937	0.125619	0.377734	25.7634	ENSG00000253671
SLC1A2	1.19959	0.0131212	0.0180448	0.0527665	19.8357	ENSG00000110436
LOC105371267	1.19742	0.0048821	0.322318	0.882653	29.3569	ENSG00000277639
LOC101929704	1.19592	0.000306811	0.719477	1.82193	48.8651	ENSG00000272323
MSRB3	1.19212	0.00630971	0.095294	0.266226	32.8904	ENSG00000174099
TPBG	1.18906	6.41e-17	1.30815	3.04848	369.54	ENSG00000146242
NA	1.18719	1.47e-06	1.36724	3.30169	105.834	ENSG00000260121
CD55	1.18621	0.00455762	0.110165	0.300341	29.7969	ENSG00000196352
IL1RN	1.18576	0.0327465	0.111262	0.376666	19.5187	ENSG00000136689
CRNDE	1.18348	2.94e-22	0.956851	2.20644	571.616	ENSG00000245694
NA	1.18118	0.0133312	0.314588	0.898108	21.6336	ENSG00000229978
NRXN3	1.18042	1.64e-12	0.34504	0.805575	219.61	ENSG00000021645
HPN-AS1	1.17139	4.36e-11	1.49623	3.46323	288.025	ENSG00000227392
FRMD3	1.17035	1.61e-07	0.434672	1.02606	116.402	ENSG00000172159
NA	1.16842	0.000788705	4.09694	10.2393	61.295	ENSG00000274213
NATD1	1.16138	8.33e-06	0.383032	0.911639	78.4342	ENSG00000274180
HIST1H2BG	1.15912	5.94e-05	1.08169	2.6017	69.4201	ENSG00000273802
SH3GL3	1.15217	0.00756173	0.176455	0.473127	26.8393	ENSG00000140600
NA	1.15175	0.00631283	0.532967	1.40779	37.6499	ENSG00000269516
SLC7A11	1.15117	4.22e-23	14.324	32.2626	5520.45	ENSG00000151012
DUSP16	1.14843	3.07e-29	7.11093	15.9407	1621.11	ENSG00000111266
CASP4	1.14728	1.59e-07	0.498394	1.16222	135.981	ENSG00000196954
RNF166	1.14371	8.29e-25	4.86935	10.8879	850.651	ENSG00000158717
DAPK2	1.13992	6.41e-06	0.176351	0.41472	98.849	ENSG00000035664
ABTB2	1.13799	7.27e-23	3.727	8.31635	736.273	ENSG00000166016
CCDC83	1.13733	0.02458	0.169679	0.50832	19.6502	ENSG00000150676
P3H2	1.1362	1.32e-10	0.985788	2.24425	221.16	ENSG00000090530
MICALL1	1.13022	1.48e-29	7.52437	16.6448	1772.15	ENSG00000100139
NA	1.12997	1.36e-07	0.557415	1.28001	122.535	ENSG00000273599
ATP11A	1.12995	3.38e-16	7.66957	17.1283	4183.99	ENSG00000068650
LAG3	1.12853	0.00814894	0.27884	0.733835	38.0219	ENSG00000089692
CDKN1C	1.12697	5.17e-09	1.69613	3.85942	169.137	ENSG00000129757
ACKR2	1.12617	0.00182751	0.171716	0.424548	39.9984	ENSG00000144648
SPATA41	1.12436	0.000252373	0.238888	0.570972	57.5406	ENSG00000189419
MICAL2	1.12298	6.67e-20	3.13473	6.93944	2499.07	ENSG00000133816
CTU2	1.12149	1.69e-27	6.62547	14.5757	917.402	ENSG00000174177
NA	1.12085	0.00439314	1.49408	3.78797	37.8339	ENSG00000241269
PLXDC1	1.12017	0.00445965	0.0846204	0.214238	33.9823	ENSG00000161381
NA	1.11853	8.93e-05	1.41842	3.31546	70.7813	ENSG00000287906
TMEM45B	1.11494	0.000213795	0.51838	1.23493	65.2053	ENSG00000151715
HPN	1.11111	1.12e-37	40.5071	88.1691	5343.5	ENSG00000105707
SEC14L2	1.11085	1.01e-23	3.3997	7.43636	783.748	ENSG00000100003
NA	1.10959	0.00555716	0.84628	2.16231	31.1603	ENSG00000268204
NA	1.10922	0.0437741	0.237825	0.804487	16.3531	ENSG00000179799
G6PD	1.10483	1.06e-27	27.0466	58.8996	3968.2	ENSG00000160211
IQCD	1.10475	3.63e-06	0.956685	2.1761	94.684	ENSG00000166578
KDM4B	1.10444	1.28e-44	12.95	28.0336	7411.39	ENSG00000127663
TTR	1.10315	5.25e-05	0.847724	1.94752	82.2499	ENSG00000118271
SOCS1	1.09955	0.0327873	0.165205	0.496068	14.5914	ENSG00000185338
BLVRB	1.09764	1.49e-37	73.6758	158.876	4825.7	ENSG00000090013
NA	1.09271	0.025166	0.532308	1.52591	19.724	ENSG00000231466
MAGEA11	1.09085	0.0239496	0.122924	0.340931	19.7582	ENSG00000185247
KCNJ11	1.09006	3.19e-17	4.19556	9.07979	522.576	ENSG00000187486
EGLN2	1.08626	7.78e-06	0.424404	0.950943	111.084	ENSG00000269858
C10orf91	1.07919	0.00130674	0.78985	1.86378	66.5091	ENSG00000180066
RASL10A	1.07848	0.000280253	0.718596	1.65378	63.5697	ENSG00000100276
HOMER2	1.0781	2.92e-28	8.00757	17.1098	4531.68	ENSG00000103942
RHOV	1.0776	7.15e-10	4.94116	10.7286	317.655	ENSG00000104140
STC2	1.07568	1.29e-21	12.3323	26.3407	2911.64	ENSG00000113739
S1PR3	1.07288	1.34e-09	0.680788	1.48304	364.264	ENSG00000213694
CISH	1.07281	3.22e-08	0.767144	1.67695	153.504	ENSG00000114737
CAMK2D	1.07266	5.35e-09	1.2878	2.81551	371.194	ENSG00000145349
GRAMD1C	1.07236	9.69e-11	0.782021	1.68857	225.953	ENSG00000178075
SLC22A15	1.07165	0.00487985	0.193892	0.473561	43.2731	ENSG00000163393
NA	1.0709	0.00419562	0.330156	0.810996	47.1079	ENSG00000253369
KSR1	1.06768	0.0146196	0.0449885	0.117437	24.302	ENSG00000141068
CYP4F8	1.05617	0.0129664	0.0897466	0.228164	27.5285	ENSG00000186526
DLGAP1-AS1	1.05567	0.0053358	0.421917	1.01373	37.3229	ENSG00000177337
TRDN	1.05048	0.0146094	0.0614721	0.158758	26.4271	ENSG00000186439
NA	1.04609	1.77e-15	8.37168	17.5959	488.447	ENSG00000272449
FLNA	1.0454	7.06e-41	48.879	101.573	19565.9	ENSG00000196924
DISP2	1.04507	7.22e-11	0.489034	1.03739	239.146	ENSG00000140323
FLNB	1.04255	1.65e-23	28.9448	60.3312	15303.2	ENSG00000136068
SERPINB8	1.0419	6.32e-05	0.353531	0.777918	81.571	ENSG00000166401
LOC100129931	1.04185	0.025105	0.122317	0.326181	23.694	ENSG00000245748
EML6	1.04037	0.0227156	0.0366821	0.096198	23.5514	ENSG00000214595
LHFPL2	1.03846	9.62e-09	0.77044	1.64435	236.663	ENSG00000145685
TBC1D10A	1.03448	6.44e-15	1.65025	3.44038	440.744	ENSG00000099992
CNN2	1.03376	3.96e-24	10.167	21.0768	1397.26	ENSG00000064666
RUNX1	1.03304	1.1e-06	0.220586	0.471883	132.499	ENSG00000159216
NEAT1	1.02924	0.00714217	7.06007	16.8404	6685.35	ENSG00000245532
TMC3	1.02363	0.000668694	0.289381	0.649565	57.4142	ENSG00000188869
TUFT1	1.02247	1.52e-23	6.89804	14.1821	1004.37	ENSG00000143367
PLCH2	1.02222	4.43e-09	1.26806	2.65418	520.872	ENSG00000149527
DDIT3	1.02188	2.04e-07	7.75178	16.3649	387.261	ENSG00000175197
GSN	1.01444	1.95e-12	0.823406	1.69947	341.515	ENSG00000148180
SSBP3	1.01411	2.08e-28	18.4472	37.6019	3599.42	ENSG00000157216
CD9	1.01367	1.56e-35	80.4507	163.657	12491.3	ENSG00000010278
SP100	1.00016	0.00486476	0.0726039	0.167053	41.6166	ENSG00000067066
GSTA1	0.99947	3.06e-09	6.0774	12.4912	287.905	ENSG00000243955
FLNB-AS1	0.999089	5.11e-06	0.893205	1.88501	126.6	ENSG00000244161
MINDY3	0.998235	2.71e-23	7.99357	16.1612	1211.1	ENSG00000148481
ST3GAL5	0.996928	1.47e-08	0.317173	0.65405	194.499	ENSG00000115525
CRIP2	0.994859	3.2e-09	1.37277	2.81235	248.71	ENSG00000182809
DUSP1	0.993736	7.23e-09	10.3417	21.3117	782.842	ENSG00000120129
ADAT3	0.990576	3.39e-10	5.16654	10.5806	428.729	ENSG00000213638
AQP4	0.988107	0.0192776	0.112603	0.277714	28.4993	ENSG00000171885
RND3	0.987926	1.48e-14	3.39276	6.84971	452.266	ENSG00000115963
HIST1H1C	0.987075	5.1e-15	33.4707	67.4292	795.86	ENSG00000187837
MYL6	0.986934	2.19e-11	51.3284	104.488	8823.29	ENSG00000092841
SYTL2	0.986831	2.24e-05	0.330553	0.69395	141.705	ENSG00000137501
MYB	0.9857	1.79e-07	0.773468	1.59062	159.749	ENSG00000118513
SLC22A5	0.984426	1.01e-23	3.38034	6.76447	1593.89	ENSG00000197375
HEG1	0.983459	0.000157024	0.236842	0.503171	90.5907	ENSG00000173706
HDAC11	0.982643	1.46e-18	4.66345	9.34293	900.164	ENSG00000163517
EPPK1	0.982413	1.02e-15	13.5616	27.215	8016.71	ENSG00000261150
ACSM1	0.980617	3.9e-05	1.05242	2.21284	115.176	ENSG00000166743
ARHGEF2	0.979739	1.36e-14	1.72697	3.46587	584.082	ENSG00000116584
FAM8A1	0.973448	3.93e-13	15.843	31.7675	2764.44	ENSG00000137414
CDC34	0.970246	1.52e-28	29.9629	59.2249	2075.37	ENSG00000099804
SDAD1P1	0.968406	1.51e-05	0.740912	1.53698	111.581	ENSG00000228451
C14orf132	0.966041	5.49e-15	2.02705	4.03356	578.932	ENSG00000227051
FAM225A	0.965654	0.0142637	0.159274	0.374686	40.2208	ENSG00000231528
FNBP1	0.964078	7.49e-23	5.14895	10.16	1241.36	ENSG00000187239
PTN	0.959679	0.0362005	0.254297	0.663521	19.3163	ENSG00000105894
ECI1	0.95722	7.75e-26	49.239	96.5647	5739.47	ENSG00000167969
NA	0.955696	0.0475234	0.704491	1.95921	16.8213	ENSG00000229393
TMEM104	0.954518	1.31e-23	6.91253	13.5413	1252.21	ENSG00000109066
TMEM87A	0.95256	1.44e-21	18.2901	35.8284	3768.66	ENSG00000103978
PHLDA2	0.951344	2.44e-12	14.5827	28.8264	490.658	ENSG00000181649
C8orf33	0.947721	9.23e-30	21.6886	42.1762	3415.55	ENSG00000182307
CIB1	0.945793	4.52e-17	77.8649	152.195	4160.64	ENSG00000185043
SELENOP	0.944483	8.19e-26	9.08757	17.6579	1807.93	ENSG00000250722
DDIT4	0.941147	1.31e-20	29.992	58.2589	2227.05	ENSG00000168209
SYTL4	0.93717	6.19e-09	0.97358	1.91794	263.882	ENSG00000102362
RARA	0.936478	2.03e-14	3.13431	6.09946	538.075	ENSG00000131759
CXXC5	0.935996	1.15e-16	11.4691	22.2848	1573.79	ENSG00000171604
KCTD11	0.931688	2.42e-09	4.02047	7.87613	446.67	ENSG00000213859
TTC7A	0.927998	2.79e-11	1.45837	2.83974	379.152	ENSG00000068724
ELF3-AS1	0.920495	1.57e-07	1.22151	2.38895	247.03	ENSG00000234678
RASGRP1	0.919864	0.00676288	0.191646	0.416874	45.6427	ENSG00000172575
MAN1A1	0.919178	1.44e-06	0.943838	1.85761	172.713	ENSG00000111885
LONRF2	0.917105	3.42e-11	0.764936	1.47789	383.93	ENSG00000170500
MAP3K14	0.916485	1.47e-12	2.5756	4.96621	525.19	ENSG00000006062
METRNL	0.915561	1.82e-05	1.48503	2.96384	148.18	ENSG00000176845
LIMS1	0.914431	6.68e-15	18.899	36.2222	5262.67	ENSG00000169756
PITPNM2	0.911536	1.43e-12	1.3926	2.67394	457.698	ENSG00000090975
PLXNA2	0.910257	0.00181773	0.161341	0.337132	84.7902	ENSG00000076356
NA	0.909811	0.0216378	1.0047	2.31486	31.0776	ENSG00000288060
ATP2C2	0.907403	4.01e-14	3.33111	6.35984	875.351	ENSG00000064270
TPCN1	0.904909	2.02e-20	5.13778	9.73319	1594.65	ENSG00000186815
NFE2L1	0.902404	5.74e-21	32.7925	61.9703	6849.32	ENSG00000082641
HSPA12B	0.902348	0.00573287	0.42038	0.887985	50.3617	ENSG00000132622
CCDC160	0.900943	0.00439255	0.760169	1.58886	51.6597	ENSG00000203952
ZBTB40	0.89922	3.87e-19	3.34391	6.31567	1088.16	ENSG00000184677
LRRC73	0.895708	7.46e-05	1.64232	3.25413	127.595	ENSG00000204052
OPTN	0.891009	1.35e-06	1.05825	2.04319	195.78	ENSG00000123240
NA	0.88815	0.0380423	1.10109	2.66005	27.4022	ENSG00000261141
NKD2	0.888052	0.000109957	1.197	2.3451	125.55	ENSG00000145506
ACBD5	0.887255	2.61e-19	9.24563	17.3197	1426.62	ENSG00000107897
TFAP2C	0.88689	1.06e-15	7.4714	14.0311	792.804	ENSG00000087510
ENOX1	0.885516	0.000434712	1.35526	2.70487	154.686	ENSG00000120658
HLA-F	0.884234	0.0288211	0.171553	0.394513	30.0095	ENSG00000204642
DDX60L	0.88318	0.022174	0.0727594	0.161742	35.0225	ENSG00000181381
LOC339059	0.881593	0.0397923	0.273428	0.659987	25.6652	ENSG00000182376
SLC9A1	0.878499	1.04e-17	9.16691	17.0607	1996.23	ENSG00000090020
USP43	0.878042	5.61e-15	4.16987	7.78832	746.933	ENSG00000154914
NA	0.874658	0.00417065	1.47115	2.99163	80.5998	ENSG00000226471
IGSF3	0.868733	4.61e-07	1.05173	1.99593	277.082	ENSG00000143061
GPAT3	0.867688	0.0134021	0.275892	0.585143	38.3265	ENSG00000138678
RANBP2	0.866917	1.15e-26	25.5339	46.9598	10954.2	ENSG00000153201
GDAP1	0.865661	2.17e-12	6.57145	12.1938	934.189	ENSG00000104381
TPM4	0.860309	0.00807853	0.171863	0.355092	80.1179	ENSG00000167460
TJP3	0.86006	2.49e-16	6.63378	12.2005	917.26	ENSG00000105289
FGD6	0.85905	1.45e-06	0.585491	1.10506	208.615	ENSG00000180263
CTBP2	0.85682	1.76e-19	9.50347	17.4013	3654.59	ENSG00000175029
ACADVL	0.854675	2.95e-19	86.4373	158.696	14516.4	ENSG00000072778
RUSC2	0.854428	4.42e-13	3.14737	5.78266	625.153	ENSG00000198853
EGR1	0.853696	0.0216843	0.450211	0.968888	54.6938	ENSG00000120738
FAM225B	0.852343	0.034591	0.114728	0.261683	36.5666	ENSG00000225684
GREB1	0.846552	1.66e-24	13.2206	23.9806	5682.1	ENSG00000196208
NA	0.846313	0.00262493	2.27839	4.49975	95.268	ENSG00000248663
GOLM1	0.842075	1.02e-20	64.3064	116.451	9400.6	ENSG00000135052
UGT8	0.838639	3.93e-10	3.62619	6.64206	553.194	ENSG00000174607
SGK3	0.838385	7.76e-14	6.52009	11.8532	1877.21	ENSG00000104205
IRF1	0.837251	0.00763866	0.182911	0.370762	52.9093	ENSG00000125347
ACTN4	0.835946	5.07e-19	66.5967	120.656	14042.8	ENSG00000130402
MIR3936HG	0.835315	4.35e-06	1.39532	2.58379	231.335	ENSG00000233006
ATP6V0D1	0.83406	2.41e-13	18.3777	33.3097	5179.32	ENSG00000159720
LOC101927911	0.834041	2.45e-06	2.19835	4.07722	196.301	ENSG00000262884
LGI3	0.83304	0.00455318	0.35471	0.700593	58.4613	ENSG00000168481
NA	0.832399	0.0194473	0.40261	0.84338	44.2715	ENSG00000284512
GOLGA8N	0.830559	0.00761021	0.183642	0.367303	51.4573	ENSG00000232653
PDLIM7	0.829535	2.12e-09	8.62747	15.6918	1316.75	ENSG00000196923
TSPAN15	0.828465	2.17e-10	8.78635	15.9639	806.121	ENSG00000099282
RGS3	0.826896	3.75e-11	2.88789	5.22718	1375.19	ENSG00000138835
ARRB2	0.824379	2.67e-18	12.7079	22.7622	1858.63	ENSG00000141480
ESPN	0.824365	4.69e-05	1.10321	2.04755	269.113	ENSG00000187017
MREG	0.82433	8.19e-07	2.11832	3.88681	268.408	ENSG00000118242
SLC37A1	0.823995	9.4e-12	5.53072	9.98216	1306.31	ENSG00000160190
CUEDC1	0.823115	7.36e-14	3.72292	6.68933	724.823	ENSG00000180891
PGPEP1	0.822141	1.71e-13	4.89214	8.78374	1261.68	ENSG00000130517
NA	0.817601	7.24e-07	2.37024	4.3196	233.259	ENSG00000224614
ANG	0.816935	3.52e-07	4.70839	8.56746	233.243	ENSG00000214274
CLDN8	0.815499	1.51e-06	2.90772	5.30326	208.62	ENSG00000156284
POU2F3	0.814951	0.0291989	0.133081	0.283212	34.2677	ENSG00000137709
SDCBP2	0.814108	0.0320062	0.30128	0.650558	29.8555	ENSG00000125775
B4GALT1-AS1	0.812745	0.00402642	0.491459	0.953264	68.0707	ENSG00000233554
TBC1D2	0.812721	1.1e-05	2.40181	4.40423	300.777	ENSG00000095383
SCD	0.811965	1.64e-14	218.847	389.05	39173	ENSG00000099194
TNS1	0.811555	0.000536584	0.191377	0.358678	110.027	ENSG00000079308
CPAMD8	0.811537	0.030367	0.0878145	0.186405	34.361	ENSG00000160111
ELMSAN1	0.811486	5.49e-15	4.50659	8.01972	2075.17	ENSG00000156030
PKHD1L1	0.810435	0.0153882	0.0583155	0.117924	44.6502	ENSG00000205038
RBM24	0.81033	1.74e-12	7.92574	14.1433	928.656	ENSG00000112183
NBPF12	0.809576	9.16e-12	6.58995	11.7675	1640.13	ENSG00000268043
SHROOM1	0.80602	0.00576677	0.476015	0.922698	75.9559	ENSG00000164403
HOXC9	0.805062	0.000746217	1.95019	3.66481	114.931	ENSG00000180806
MYO1E	0.803611	4.32e-14	2.71562	4.8104	841.984	ENSG00000157483
VDR	0.799514	1.07e-12	4.96874	8.79987	959.821	ENSG00000111424
SEC11C	0.799369	2.63e-07	21.1863	37.9616	2992.52	ENSG00000166562
TAX1BP3	0.798441	0.0201238	1.93887	3.93222	99.6147	ENSG00000213977
SELENOM	0.796703	1.41e-08	12.5509	22.3339	1365.93	ENSG00000198832
NA	0.796468	0.00150611	0.77935	1.47206	121.68	ENSG00000285973
PIM1	0.795087	7.61e-06	2.01443	3.63238	210.211	ENSG00000137193
ABCC8	0.793899	5.26e-07	0.709324	1.27073	306.227	ENSG00000006071
SLC45A4	0.793458	4.27e-09	1.93413	3.43769	568.112	ENSG00000022567
FKBP4	0.790076	2.99e-20	81.6025	142.581	14220.6	ENSG00000004478
FLJ31104	0.789983	0.0212534	0.456903	0.924526	38.8495	ENSG00000227908
BCL3	0.789185	1.19e-08	3.38788	5.99904	356.824	ENSG00000069399
IRF6	0.787946	1.08e-13	7.30299	12.8069	1228.19	ENSG00000117595
LAMA5-AS1	0.787938	5e-06	14.6443	26.2204	423.24	ENSG00000228812
DCLK2	0.786184	4.38e-07	1.80418	3.20881	271.98	ENSG00000170390
CSRP1	0.78422	8.8e-11	15.2211	26.7229	5317.11	ENSG00000159176
CCDC96	0.784112	0.000557302	1.66654	3.04791	121.114	ENSG00000173013
CLU	0.784063	0.000963358	0.459987	0.847357	106.266	ENSG00000120885
TRAF3IP2	0.783185	1.79e-08	2.12551	3.75622	568.782	ENSG00000056972
EPAS1	0.782875	6.2e-06	0.819395	1.46382	204.524	ENSG00000116016
ZSWIM6	0.782814	1.73e-10	2.84219	4.98637	530.731	ENSG00000130449
TARS	0.781759	1.01e-20	55.5422	96.4165	10675.3	ENSG00000113407
SYS1	0.778074	6.97e-11	3.8132	6.66788	772.623	ENSG00000204070
ACTN1	0.777801	8.98e-13	16.0195	27.9079	5734.77	ENSG00000072110
ZMYND15	0.771955	9.86e-05	1.20008	2.15353	143.59	ENSG00000141497
CACNA1H	0.770731	0.0106664	0.245094	0.467148	75.4303	ENSG00000196557
ZNF385A	0.766861	1.21e-12	9.36194	16.1845	997.771	ENSG00000161642
PPM1M	0.763445	4.26e-07	2.85795	4.99348	347.941	ENSG00000164088
NA	0.760918	0.0167344	1.26943	2.47283	48.9199	ENSG00000283689
PLEKHG6	0.758255	0.00410706	0.603962	1.11321	89.874	ENSG00000008323
KCTD17	0.7578	2.18e-08	4.41885	7.64989	413.099	ENSG00000100379
MTERF2	0.755918	1.82e-06	2.36694	4.13266	290.19	ENSG00000120832
DLG5-AS1	0.754165	0.00870953	0.740868	1.3938	64.1239	ENSG00000233871
ID3	0.752921	6.22e-11	62.9788	108.052	3143.52	ENSG00000117318
BCL10	0.752846	4.66e-10	4.29358	7.38138	623.384	ENSG00000142867
CSAD	0.744751	0.000325202	3.2248	5.69617	481.158	ENSG00000139631
CTSH	0.744442	7.37e-15	23.0482	39.1021	4499.01	ENSG00000103811
TARP	0.741805	0.000106793	2.68684	4.7084	248.042	ENSG00000211689
HOXC13	0.741506	3.99e-07	6.11811	10.528	482.039	ENSG00000123364
ETV6	0.739695	1.05e-06	1.82593	3.14911	432.448	ENSG00000139083
ADGRV1	0.736872	1.38e-08	0.410424	0.700264	461.532	ENSG00000164199
ANKRD22	0.736743	0.0193729	0.352997	0.673858	50.4007	ENSG00000152766
USP35	0.734495	1.64e-09	3.08627	5.24394	588.894	ENSG00000118369
NA	0.734065	0.000670855	3.78816	6.68234	121.179	ENSG00000273084
TPPP	0.733741	1.94e-05	1.18457	2.05314	237.836	ENSG00000171368
SREBF1	0.733215	6.09e-18	55.1701	92.6257	14967.8	ENSG00000072310
CFAP45	0.733151	0.0259602	0.662994	1.28374	62.8314	ENSG00000213085
ZNF252P	0.73234	6.53e-11	4.68268	7.93184	1417.78	ENSG00000196922
SCPEP1	0.73231	5.59e-14	11.9588	20.1334	1519.18	ENSG00000121064
SCARB1	0.731828	5.52e-19	19.0459	31.9247	4847.61	ENSG00000073060
PXK	0.730975	7.15e-07	2.39966	4.0998	427.53	ENSG00000168297
TXNRD1	0.730545	1.54e-15	63.94	107.305	14117.3	ENSG00000198431
CLIP4	0.728776	0.0346937	0.129943	0.256388	36.9322	ENSG00000115295
JDP2	0.728024	0.00638227	0.365234	0.661665	78.9666	ENSG00000140044
NPAS2	0.727183	0.00548515	0.179419	0.324464	77.4085	ENSG00000170485
NBPF20	0.726307	4.84e-07	1.4984	2.54717	944.126	ENSG00000162825
NA	0.725961	0.040851	1.33914	2.68493	36.8326	ENSG00000234764
AIDA	0.724119	2.05e-13	43.3467	72.6087	6029.03	ENSG00000186063
ATF3	0.723379	9.28e-11	6.73138	11.3052	895.253	ENSG00000162772
NOS3	0.723212	0.0456603	0.154447	0.312765	34.0449	ENSG00000164867
NA	0.719827	0.0142295	9.17179	16.8899	129.038	ENSG00000271869
KIF21A	0.719232	4.46e-13	6.98765	11.6547	2317.2	ENSG00000139116
NHSL1	0.717136	3.32e-06	1.60166	2.72	464.111	ENSG00000135540
FBXL5	0.716478	7.7e-10	13.3623	22.3803	2008.16	ENSG00000118564
NA	0.716465	0.0193729	2.91619	5.44527	56.2954	ENSG00000271367
SLC37A3	0.714898	2.33e-13	4.49297	7.47495	1556.84	ENSG00000157800
DAPK3	0.712659	5.57e-10	16.3654	27.2937	1903.67	ENSG00000167657
OSTF1	0.712582	2.53e-10	37.5264	62.5972	1622.53	ENSG00000134996
C13orf46	0.712505	0.000904025	1.13476	1.96671	146.17	ENSG00000283199
HIGD1A	0.712324	3.38e-14	38.7687	64.2838	2120.72	ENSG00000181061
EPS15L1	0.711577	1.55e-14	8.86797	14.6986	2441.1	ENSG00000127527
DLG5	0.710131	8.8e-12	17.5924	29.2137	6038.14	ENSG00000151208
HIST1H3E	0.708964	7.23e-06	2.94872	4.9818	261.027	ENSG00000274750
ITPK1	0.708894	6.87e-07	25.3271	42.5458	5662.09	ENSG00000100605
SLC7A5	0.707779	3.12e-08	4.60431	7.69952	720.15	ENSG00000103257
CCDC88B	0.70583	0.00342911	0.534678	0.940929	151.38	ENSG00000168071
SMARCA2	0.704185	1.02e-08	0.951853	1.5815	578.765	ENSG00000080503
NA	0.703433	1.86e-08	45.5598	75.7089	1066.77	ENSG00000261061
GMPPA	0.702569	2.77e-12	9.90582	16.3484	1719.89	ENSG00000144591
DUSP2	0.70214	3.72e-07	30.4764	50.9131	1928.91	ENSG00000158050
KITLG	0.700853	0.00137152	0.630157	1.09243	131.321	ENSG00000049130
ARHGEF18	0.700786	6.06e-09	4.56952	7.56627	930.685	ENSG00000104880
ECE1	0.69923	3.05e-09	3.78066	6.26218	901.708	ENSG00000117298
AMFR	0.698988	1.21e-06	23.1852	38.6997	4383.24	ENSG00000159461
MIER3	0.698441	2.78e-10	8.93437	14.7552	1677.32	ENSG00000155545
NA	0.697802	0.0492233	1.66985	3.32065	36.972	ENSG00000278573
EHD1	0.697219	2.02e-10	5.38373	8.88307	1241.7	ENSG00000110047
GUCD1	0.695982	8.74e-10	22.9182	37.812	3379.23	ENSG00000138867
KCNMA1	0.695868	1.73e-11	3.38679	5.57063	3922.66	ENSG00000156113
OAZ3	0.694706	9.44e-05	1.28594	2.17324	196.901	ENSG00000143450
GSTT2	0.693911	0.0105744	1.95899	3.48168	79.1434	ENSG00000099984
STXBP2	0.693726	9.95e-11	9.13206	15.0028	1789.8	ENSG00000076944
NA	0.692981	0.000783066	4.57712	7.81141	465.292	ENSG00000175772
NA	0.690278	1.1e-06	16.567	27.4673	492.315	ENSG00000203644
CORO2A	0.690119	4.47e-07	6.13151	10.153	1143.21	ENSG00000106789
SYTL3	0.689475	0.0491495	0.386913	0.758771	40.7638	ENSG00000164674
ALDH1A3	0.687966	9.42e-10	8.53196	13.9879	1476.08	ENSG00000184254
TGIF1	0.687102	3.71e-07	4.93534	8.15456	1322.28	ENSG00000177426
SPTBN5	0.686598	0.000944348	0.972289	1.6535	397.191	ENSG00000137877
TOR4A	0.686264	0.001598	0.917207	1.56588	127.246	ENSG00000198113
DOCK4	0.684198	7.12e-08	1.42076	2.33445	550.455	ENSG00000128512
HSPB11	0.683483	1.07e-07	10.3674	17.0141	1088.62	ENSG00000081870
NA	0.682183	0.00903087	3.47846	6.09671	93.0537	ENSG00000271781
LINC01123	0.681835	0.000212011	4.14527	6.94222	448.848	ENSG00000204588
HSPG2	0.678478	1.03e-06	1.72976	2.8406	1017.35	ENSG00000142798
TP53INP2	0.678102	1.72e-07	6.29648	10.2989	852.063	ENSG00000078804
RBM11	0.677945	0.0437833	0.60475	1.15701	51.0823	ENSG00000185272
OVOL1	0.676943	0.00330314	0.926139	1.59551	117.821	ENSG00000172818
TNK2	0.675991	3.09e-06	23.1883	38.1064	3880.55	ENSG00000061938
DVL2	0.675805	2.57e-09	17.8407	29.0286	3064.02	ENSG00000004975
CCDC9B	0.674606	3.09e-06	4.1241	6.76434	1004.65	ENSG00000188549
CDH1	0.673115	2.58e-12	81.874	132.861	16101.2	ENSG00000039068
ELOVL2	0.673051	1.06e-10	16.2226	26.2775	2082.36	ENSG00000197977
MT2A	0.672566	0.000238064	58.7126	97.8506	1758.11	ENSG00000125148
ANXA11	0.672028	2.21e-10	13.2375	21.4346	3626.38	ENSG00000122359
C22orf23	0.671088	0.0264675	0.707041	1.28123	56.1597	ENSG00000128346
NA	0.669754	0.0258998	0.333525	0.604467	51.9395	ENSG00000287692
CBR3-AS1	0.669051	0.000554212	0.785522	1.30782	228.821	ENSG00000236830
SEMA3F	0.668948	1.31e-12	11.6257	18.7165	1799.06	ENSG00000001617
NCOA7	0.666778	2.42e-07	2.81335	4.57711	694.342	ENSG00000111912
ZNF165	0.663994	0.00060182	1.96534	3.26692	161.609	ENSG00000197279
HLA-C	0.663251	4.36e-13	47.6282	76.3547	3818.8	ENSG00000204525
KCTD21-AS1	0.662977	0.00415448	0.69304	1.17495	144.724	ENSG00000246174
CPLX1	0.662766	5.43e-06	12.6002	20.5078	955.49	ENSG00000168993
BEX4	0.662699	2.59e-05	6.86052	11.2318	291.635	ENSG00000102409
RPGRIP1L	0.661914	9.7e-09	1.67539	2.7011	666.045	ENSG00000103494
GLRX	0.660433	1.89e-05	2.52455	4.11785	508.34	ENSG00000173221
RNASEL	0.65939	0.00886308	0.45381	0.783446	93.1057	ENSG00000135828
ID1	0.657356	4.74e-10	100.526	161.027	3962.18	ENSG00000125968
RHOC	0.657217	3.58e-14	36.1716	57.6759	4644.33	ENSG00000155366
OSGIN1	0.657206	4.45e-07	4.57975	7.39524	506.551	ENSG00000140961
RAB24	0.655973	8.63e-06	5.06455	8.21878	337.006	ENSG00000169228
HIST1H2AC	0.655378	0.000140072	6.88337	11.3053	372.741	ENSG00000180573
TP53I3	0.65526	0.00250887	1.55169	2.60465	118.062	ENSG00000115129
RNF170	0.65466	0.000493401	1.06933	1.76869	211.125	ENSG00000120925
HIST1H2BC	0.651032	0.010833	2.98117	5.13554	83.1681	ENSG00000180596
LYNX1	0.650441	9.83e-11	6.83842	10.8885	1093.76	ENSG00000180155
CCDC110	0.649435	0.000529086	1.75386	2.89347	201.781	ENSG00000168491
CDKN1A	0.648924	1.45e-09	53.986	86.3234	5257.72	ENSG00000124762
ASNSP1	0.648209	0.0271524	0.664157	1.17282	63.9834	ENSG00000248498
NBPF11	0.648188	3.45e-06	3.94352	6.3419	751.503	ENSG00000263956
PPL	0.647447	0.00259007	0.569956	0.947056	143.494	ENSG00000118898
FDX1	0.646071	1.56e-07	16.7567	26.8588	1684.75	ENSG00000137714
ANKDD1A	0.645247	0.0195035	0.495014	0.860555	83.8222	ENSG00000166839
GATA2-AS1	0.644621	1.59e-07	25.1029	40.1037	2327.28	ENSG00000244300
CHSY1	0.644568	8.79e-08	13.3848	21.3731	2420.01	ENSG00000131873
PACSIN2	0.643471	6.06e-10	27.365	43.4235	3964.13	ENSG00000100266
PLCD3	0.643126	1.17e-06	2.52639	4.04398	544.723	ENSG00000161714
2019-09-10	0.641367	1.77e-06	4.50341	7.21416	611.983	ENSG00000186522
NA	0.640255	0.0336673	1.40043	2.49472	55.417	ENSG00000259146
RCL1	0.637021	1.84e-09	7.90189	12.4936	1037.4	ENSG00000120158
HMOX1	0.636872	4.74e-06	5.5272	8.82799	405.47	ENSG00000100292
NBN	0.636139	2.48e-10	7.84136	12.3681	1528.49	ENSG00000104320
STON2	0.636052	0.000131272	1.22086	1.97514	306.746	ENSG00000140022
WWC2	0.636029	0.0207404	0.228345	0.395715	76.6874	ENSG00000151718
NXPE3	0.634162	1.7e-12	8.01534	12.59	2398.41	ENSG00000144815
NA	0.633528	0.0394918	0.478149	0.851808	51.3889	ENSG00000179082
PMEL	0.633086	0.0022682	1.06745	1.75058	135.062	ENSG00000185664
NA	0.632237	2.62e-05	1.96165	3.13248	422.959	ENSG00000273151
NECTIN2	0.632171	7.87e-08	11.5121	18.2148	1366.67	ENSG00000130202
CYP2S1	0.632146	0.0343113	0.563406	0.997722	52.0354	ENSG00000167600
PRDX5	0.631291	8.96e-07	158.892	251.822	4339.59	ENSG00000126432
CD63	0.630323	1.38e-12	57.5379	90.0868	4775.52	ENSG00000135404
NCKAP5L	0.630265	0.000225213	1.04445	1.67882	270.676	ENSG00000167566
SH3BP5-AS1	0.629992	0.00474666	0.523757	0.86678	117.488	ENSG00000224660
NA	0.629952	0.0163746	3.78143	6.41395	84.3004	ENSG00000273456
NA	0.627585	5.12e-06	26.9893	42.8494	790.254	ENSG00000219201
TMCO3	0.627399	5.24e-12	6.16293	9.6375	2015.2	ENSG00000150403
CYB5R2	0.627157	0.00832075	0.382614	0.638628	107.841	ENSG00000166394
IL6ST	0.626225	4.81e-06	9.58421	15.1902	3079.39	ENSG00000134352
TDRKH	0.625598	3.22e-07	6.12984	9.66435	988.09	ENSG00000182134
GTPBP2	0.624423	8.96e-09	6.53079	10.2329	973.36	ENSG00000172432
ALDOC	0.623934	4.18e-08	20.5314	32.2179	1692.78	ENSG00000109107
PSMB10	0.623892	0.0339426	1.08883	1.90446	59.7971	ENSG00000205220
NA	0.623451	0.0136697	1.73572	2.91028	92.2996	ENSG00000286004
C9orf3	0.622319	6.22e-05	0.851301	1.3555	291.246	ENSG00000148120
LPIN1	0.621822	1.61e-12	12.156	18.9212	4528.71	ENSG00000134324
WSB1	0.619243	4.74e-10	4.97046	7.74224	1343.53	ENSG00000109046
MATN1-AS1	0.618761	0.0245536	0.613116	1.05592	82.5152	ENSG00000186056
CABLES2	0.61788	9.65e-07	5.62953	8.83466	672.622	ENSG00000149679
MMP24OS	0.616779	2.54e-09	8.14133	12.6826	1412.25	ENSG00000126005
CEP128	0.616694	2.06e-05	1.09839	1.73546	325.641	ENSG00000100629
SH3GLB2	0.612764	2.4e-10	21.8508	33.8666	4664.49	ENSG00000148341
TCF7L2	0.612269	4.98e-05	1.79488	2.82789	382.744	ENSG00000148737
NEDD9	0.611232	1.13e-05	1.55051	2.43739	507.543	ENSG00000111859
NA	0.610472	0.000904025	1.44414	2.30685	208.487	ENSG00000271643
DUSP27	0.60741	0.011738	0.846013	1.39042	118.26	ENSG00000198842
INPP5A	0.605536	3.47e-05	11.8678	18.5981	1399.53	ENSG00000068383
RTN4	0.605093	9.35e-05	23.7005	37.3263	4981.52	ENSG00000115310
FASN	0.603477	4.84e-09	444.112	683.723	129157	ENSG00000169710
SPIRE2	0.60038	2.55e-05	2.39863	3.73872	603.152	ENSG00000204991
TBC1D16	0.599386	1.3e-08	19.0422	29.379	6888.39	ENSG00000167291
SPAG1	0.5987	3.74e-05	2.07332	3.23243	329.517	ENSG00000104450
ATP7A	0.597839	1.99e-05	3.11957	4.85727	1070.2	ENSG00000165240
FOXK2	0.597104	1.55e-08	9.16049	14.0902	2852.58	ENSG00000141568
GASAL1	0.596756	0.00264404	1.60353	2.56308	160.893	ENSG00000253669
FAM86EP	0.596747	9.68e-05	2.71682	4.2456	297.338	ENSG00000251669
RASL11A	0.596166	0.0138465	1.91451	3.15632	101.176	ENSG00000122035
EGF	0.594553	0.00721361	0.574473	0.931273	140.893	ENSG00000138798
PELI2	0.594515	0.000350531	1.51116	2.3768	298.069	ENSG00000139946
GAS6	0.593498	0.00030032	1.55884	2.43821	295.383	ENSG00000183087
ERICH1	0.592848	0.00115082	1.29306	2.03775	397.397	ENSG00000104714
NUDT18	0.592807	3.47e-06	11.2585	17.4065	617.72	ENSG00000275074
COL18A1	0.592382	2.29e-05	1.92246	2.97757	509.548	ENSG00000182871
FOXD4	0.592253	0.000332779	3.90591	6.11626	243.064	ENSG00000170122
SCNN1A	0.592139	3.78e-11	15.3906	23.4826	2806.36	ENSG00000111319
RGPD2	0.590415	0.0356462	0.289649	0.488616	67.1045	ENSG00000185304
HK1	0.589594	5.96e-13	39.2461	59.6662	7651.13	ENSG00000156515
EPS8L2	0.588878	3.4e-12	19.76	30.0448	3481.11	ENSG00000177106
MYH9	0.588436	3.71e-12	58.5623	88.9863	16336.8	ENSG00000100345
LBHD1	0.587774	0.0128675	1.75738	2.84752	190.208	ENSG00000162194
MKRN3	0.58677	0.000164533	2.01156	3.12749	362.099	ENSG00000179455
CGNL1	0.586706	0.000340441	1.4783	2.30095	402.239	ENSG00000128849
FAM198B	0.584978	0.000245053	1.10161	1.71534	272.719	ENSG00000164125
FHOD1	0.5849	2.27e-07	7.5709	11.5577	1229.12	ENSG00000135723
RBPMS	0.584395	0.0200299	0.326125	0.53376	93.9611	ENSG00000157110
CENPN	0.582706	9.87e-09	42.475	64.613	4694.36	ENSG00000166451
OTUD6B-AS1	0.582559	1.83e-07	3.98772	6.07814	1216.16	ENSG00000253738
RASEF	0.582018	0.00150813	1.2717	1.99957	267.028	ENSG00000165105
RAPGEFL1	0.580219	8.52e-05	3.30318	5.08459	588.532	ENSG00000108352
ATP10A	0.58015	3.28e-05	3.59135	5.52659	942.002	ENSG00000206190
NA	0.580047	0.00725407	3.40195	5.4191	296.082	ENSG00000281490
LNX2	0.578701	4.65e-08	13.3199	20.2315	1984.81	ENSG00000139517
CHD9	0.577071	3.75e-08	2.25259	3.41724	1149.66	ENSG00000177200
BCAR1	0.577015	7.57e-11	13.065	19.7195	3705.28	ENSG00000050820
RHOBTB3	0.573882	1.55e-05	2.6474	4.04693	725.991	ENSG00000164292
CCDC186	0.573449	6.89e-10	7.42616	11.1911	2059.27	ENSG00000165813
PIP5KL1	0.57295	0.0429558	0.558039	0.939972	61.232	ENSG00000167103
TLE3	0.57245	9.95e-12	14.9022	22.4029	5790.55	ENSG00000140332
CROT	0.571884	4.16e-09	13.14	19.8153	2015.94	ENSG00000005469
NA	0.568845	0.0159362	6.29047	10.0688	114.162	ENSG00000267475
TMCC1	0.56801	1.19e-07	6.58685	9.93828	1652.24	ENSG00000172765
PDLIM2	0.566881	0.000135528	0.856966	1.30989	329.794	ENSG00000120913
IFITM3	0.566358	0.00679582	5.55369	8.71443	201.768	ENSG00000142089
ITGB5	0.565907	1.91e-05	11.7112	17.7847	2360.96	ENSG00000082781
LOC101929054	0.564721	0.0310169	2.61286	4.28022	93.2419	ENSG00000243224
MESP1	0.564685	1.32e-06	15.6773	23.6454	1144.51	ENSG00000166823
SSH3	0.56291	7.2e-07	9.51696	14.3339	1058.14	ENSG00000172830
LIMD1	0.561813	1.27e-06	4.08288	6.14792	1593.32	ENSG00000144791
RNF24	0.561151	5.68e-06	3.92636	5.93152	925.795	ENSG00000101236
ELP5	0.560916	8.75e-09	16.4488	24.6066	1396.2	ENSG00000170291
SLC26A1	0.560903	2.38e-08	12.676	18.9797	1669.64	ENSG00000145217
CYP39A1	0.560801	0.0434112	0.743671	1.23921	75.789	ENSG00000146233
KLK15	0.560283	0.000951132	4.89831	7.50491	348.812	ENSG00000174562
ACTB	0.560089	1.17e-07	867.816	1302.74	91016.2	ENSG00000075624
SGPL1	0.559379	7.01e-09	10.5077	15.7055	2410.91	ENSG00000166224
KIF13B	0.559097	5.1e-05	1.94597	2.94654	667.996	ENSG00000197892
FAM86B3P	0.557748	0.0114855	0.86743	1.36669	133.674	ENSG00000173295
UQCC2	0.556682	2.75e-05	17.485	26.3677	2526.31	ENSG00000137288
BBIP1	0.556162	1.69e-05	1.99727	3.00878	519.343	ENSG00000214413
CEP290	0.554605	0.000150405	1.28124	1.93768	405.759	ENSG00000198707
GSTM3	0.55295	4.42e-09	12.6996	18.883	1843.12	ENSG00000134202
ABCD3	0.552715	2.21e-06	5.62388	8.42253	1321.06	ENSG00000117528
EDEM1	0.552524	1.19e-07	18.4872	27.5648	3811.77	ENSG00000134109
WBP4	0.551784	0.0010376	3.40011	5.17746	251.657	ENSG00000120688
TRANK1	0.551733	0.0371159	0.186114	0.303184	73.1842	ENSG00000168016
TMEM136	0.551066	0.000389406	2.04281	3.0937	281.963	ENSG00000181264
ADARB1	0.550477	2.42e-08	5.33687	7.92825	1637.74	ENSG00000197381
PCYOX1	0.55022	7.04e-08	11.5991	17.2571	2078.94	ENSG00000116005
ANTXR1	0.548939	2.23e-06	4	5.97454	1003.05	ENSG00000169604
NA	0.548926	0.0385744	1.71498	2.78977	77.1515	ENSG00000273472
CHPF	0.54865	3.16e-05	49.4967	74.1552	5127.26	ENSG00000123989
E2F6	0.548304	6.98e-06	6.71974	10.0427	837.57	ENSG00000169016
EHD4	0.547417	0.000523232	6.813	10.3525	1658.48	ENSG00000103966
RRAS	0.546914	0.000184291	13.6252	20.511	462.176	ENSG00000126458
GLA	0.546761	3.05e-06	10.0051	14.9248	696.808	ENSG00000102393
BAG3	0.545148	8.73e-10	36.4593	53.8555	3048.09	ENSG00000151929
NBPF10	0.542666	3.65e-07	4.86176	7.19941	2129.99	ENSG00000271425
RALGPS2	0.541591	2.88e-07	3.47684	5.14659	972.386	ENSG00000116191
CYR61	0.541494	0.000523192	4.26633	6.41757	320.674	ENSG00000142871
HDDC2	0.540917	1.51e-07	8.40123	12.4125	1505.67	ENSG00000111906
AKAP1	0.537998	7.77e-09	34.0523	50.1038	5521.25	ENSG00000121057
DUSP8	0.53771	5.93e-05	4.61783	6.88639	701.051	ENSG00000184545
NBR2	0.537379	0.00471672	3.71552	5.67109	351.508	ENSG00000198496
ARHGAP35	0.535858	3.95e-09	11.6538	17.1103	3973.94	ENSG00000160007
LPXN	0.535299	1.8e-06	10.3163	15.2289	774.266	ENSG00000110031
AP1B1	0.534822	3.23e-06	35.2798	52.2648	7228.93	ENSG00000100280
LOC100129534	0.533199	0.00576677	2.30504	3.51907	172.233	ENSG00000269896
LSM11	0.533011	0.000990805	1.57883	2.37302	318.844	ENSG00000155858
POLD4	0.532342	0.00157032	2.61695	3.94876	246.355	ENSG00000175482
GPX8	0.532337	1.97e-05	4.77618	7.07318	588.876	ENSG00000164294
EAF1	0.532105	3.43e-07	9.41841	13.835	1402.46	ENSG00000144597
SERTAD1	0.531499	0.00229739	3.97126	5.99396	255.15	ENSG00000197019
NA	0.531353	0.0334555	3.92351	6.21886	99.0644	ENSG00000268584
MICAL1	0.53047	4.66e-07	40.3393	59.2343	8369.02	ENSG00000135596
TENT4B	0.530315	1.44e-05	5.42871	8.02364	1346.01	ENSG00000121274
ABR	0.528781	2.71e-06	5.60456	8.24167	2113.85	ENSG00000159842
CCND1	0.528586	5.25e-09	71.1	104.238	10404.8	ENSG00000110092
PCK2	0.528304	9.68e-06	38.4154	56.6088	4890.52	ENSG00000100889
GREB1L	0.52734	0.000824213	0.929215	1.39022	301.266	ENSG00000141449
IRF7	0.527207	4.56e-05	6.86307	10.1238	545.128	ENSG00000185507
BORCS5	0.526677	0.00108764	1.86665	2.7918	373.279	ENSG00000165714
LDLRAD3	0.526662	1.41e-08	14.199	20.7281	1963.2	ENSG00000179241
FRY	0.52493	7.31e-06	4.03783	5.93041	2308.44	ENSG00000073910
ID2	0.524301	4.24e-07	18.0545	26.3841	1208.24	ENSG00000115738
ATP13A2	0.523385	6.2e-06	14.1892	20.8217	2259.55	ENSG00000159363
RNF10	0.522811	2.57e-09	35.8055	52.0644	6369.47	ENSG00000022840
RCAN1	0.522125	3.35e-05	3.19592	4.6986	675.453	ENSG00000159200
RYR2	0.522098	0.006324	0.37864	0.57315	208.791	ENSG00000198626
RTL10	0.521255	1.82e-07	6.8112	9.92243	1398.63	ENSG00000215012
PSENEN	0.520492	0.0192776	10.2076	15.683	432.286	ENSG00000205155
WDR1	0.518755	1.16e-07	36.9606	53.7383	8721.83	ENSG00000071127
NMRK1	0.517903	2.85e-05	4.60495	6.74768	539.084	ENSG00000106733
SECTM1	0.516852	0.0156183	2.07794	3.17992	191.275	ENSG00000141574
DNAJC12	0.516717	0.000616056	5.97436	8.83591	389.21	ENSG00000108176
CDC26	0.516707	0.000229649	10.9556	16.1112	390.405	ENSG00000176386
CNKSR3	0.516689	0.000517362	0.770082	1.13576	505.277	ENSG00000153721
SEMA3B-AS1	0.51658	0.0396303	10.3081	16.1546	109.891	ENSG00000232352
NIT1	0.516521	1.87e-06	7.8222	11.3868	895.391	ENSG00000158793
HES2	0.515424	0.01937	0.949615	1.45211	159.547	ENSG00000069812
ADCY1	0.51483	3.06e-05	3.94015	5.7612	1664.62	ENSG00000164742
ADM2	0.514217	4.86e-06	10.1075	14.6989	1307.17	ENSG00000128165
RINL	0.513953	0.0162863	1.10017	1.67867	143.426	ENSG00000187994
RHOD	0.513601	2.87e-07	40.3991	58.5608	1507.62	ENSG00000173156
PGGHG	0.513534	0.0154721	2.20403	3.34879	358.848	ENSG00000142102
CEMIP2	0.513052	8.77e-07	6.0442	8.76668	1683.92	ENSG00000135048
FRMD8	0.512738	0.000322257	10.5765	15.5525	1306.23	ENSG00000126391
ELOVL5	0.511971	3.86e-06	136.998	198.971	15739	ENSG00000012660
TMEM208	0.511638	0.000321039	28.4066	41.6928	1539.04	ENSG00000168701
MRPL52	0.509649	1.3e-06	17.0052	24.6099	1642.75	ENSG00000172590
ADRB1	0.509506	0.0363083	1.39144	2.17307	124.943	ENSG00000043591
SLC12A4	0.508903	0.0321467	0.4358	0.671173	112.855	ENSG00000124067
ABHD11	0.50766	1.87e-07	20.0674	28.9522	1378.56	ENSG00000106077
BCL6	0.507545	1.33e-06	7.7612	11.2136	1383.82	ENSG00000113916
ARRDC3	0.507052	1.09e-07	20.5544	29.6282	3073.48	ENSG00000113369
SLC25A36	0.506945	3.81e-08	8.7466	12.5924	2701.67	ENSG00000114120
LPGAT1	0.505868	2.03e-05	5.84727	8.48358	1547.65	ENSG00000123684
GCLM	0.50396	7.91e-06	10.7938	15.6103	1760.2	ENSG00000023909
CARNS1	0.502988	0.00112216	2.91784	4.27006	500.721	ENSG00000172508
GDPGP1	0.502562	0.00498058	1.28634	1.90459	226.519	ENSG00000183208
NA	0.502339	0.0171831	3.8724	5.84739	155.123	ENSG00000261526
RGPD4	0.502279	0.0394918	0.56021	0.867704	95.8569	ENSG00000196862
PHF23	0.501218	8.53e-07	22.9194	32.9461	1875.84	ENSG00000040633
ROCK2	0.499413	1.21e-07	5.83861	8.36653	1779.8	ENSG00000134318
NA	0.498889	0.0304661	2.17954	3.31564	142.184	ENSG00000280254
OCEL1	0.498413	0.000100293	10.3213	14.9391	576.628	ENSG00000099330
EHF	0.498018	1.03e-05	46.5848	67.1962	6131.25	ENSG00000135373
EEF1E1	0.497927	0.0209293	5.44309	8.19479	349.855	ENSG00000124802
DNAJB6	0.497854	5.2e-08	6.00727	8.59228	2687.15	ENSG00000105993
RGPD3	0.495905	0.0237751	0.66824	1.00885	119.879	ENSG00000153165
ABCD1	0.494638	9.56e-07	29.7703	42.601	3768.24	ENSG00000101986
GZF1	0.4942	4.77e-06	6.21803	8.91169	1015.3	ENSG00000125812
NBPF14	0.494032	6.76e-05	6.0823	8.75687	2185.04	ENSG00000270629
MID1IP1	0.493691	7.34e-08	25.8566	36.8807	2921.3	ENSG00000165175
NA	0.493447	2.26e-05	22.7913	32.7417	780.528	ENSG00000274173
XAB2	0.49095	2.75e-06	18.6944	26.7014	2595.13	ENSG00000076924
NA	0.49057	0.0149704	10.0127	14.9046	163.475	ENSG00000275494
PDGFRL	0.489256	0.048079	1.31371	2.03162	99.0117	ENSG00000104213
POLR1D	0.489138	1.16e-08	13.6296	19.35	4542.15	ENSG00000186184
SLC25A17	0.488407	8.29e-06	9.36291	13.3838	1114.79	ENSG00000100372
BIN3	0.487817	0.0156603	1.14787	1.70302	177.932	ENSG00000147439
SLC1A5	0.486831	0.000686904	16.9954	24.5515	1700.81	ENSG00000105281
DGAT2	0.48663	0.000442161	3.06821	4.42123	727.289	ENSG00000062282
RXRA	0.485954	3.19e-08	15.0321	21.3066	5003.9	ENSG00000186350
LINC01144	0.485521	0.0263503	2.41891	3.63017	127.086	ENSG00000281912
HLA-B	0.483783	0.00124283	9.09254	13.1178	832.545	ENSG00000234745
APMAP	0.483362	0.000167434	78.7192	111.631	5205.82	ENSG00000101474
VPS26C	0.482323	7.08e-06	5.47264	7.78373	1514.83	ENSG00000157538
PFKFB3	0.482164	1.65e-05	5.80803	8.27021	1057.51	ENSG00000170525
GANC	0.481558	0.000302646	1.44189	2.06865	472.452	ENSG00000214013
WFS1	0.481481	4.88e-06	19.4619	27.6385	2611.56	ENSG00000109501
MSX2	0.481043	0.00684692	3.43215	5.01893	230.918	ENSG00000120149
PFDN5	0.480293	0.00746569	28.7624	41.9843	2937.88	ENSG00000123349
PRR13	0.480047	0.00750273	13.38	19.5218	1141.55	ENSG00000205352
C22orf39	0.478812	0.000462327	2.13656	3.0592	443.207	ENSG00000242259
RAB19	0.478514	0.0461899	3.50676	5.31586	108.07	ENSG00000146955
RHBDF2	0.478161	5.37e-05	3.69005	5.24873	760.408	ENSG00000129667
NA	0.476694	0.00314635	3.13281	4.5173	289.675	ENSG00000268858
FTO	0.475455	0.000426633	3.77922	5.39798	2410.51	ENSG00000140718
PALLD	0.473276	3.14e-05	4.7099	6.67083	1416.13	ENSG00000129116
TMCC1-AS1	0.472259	0.00898789	0.903245	1.3119	209.612	ENSG00000271270
LINC00476	0.471367	0.00697529	1.3574	1.96405	271.205	ENSG00000175611
NA	0.471001	0.0160241	7.9612	11.6755	193.488	ENSG00000272086
CLIP1	0.470992	1.64e-07	4.45854	6.25753	2443.43	ENSG00000130779
GSTT2B	0.470627	0.0339426	4.56745	6.80603	153.568	ENSG00000133433
CHCHD5	0.470549	0.000106266	7.24253	10.2491	807.817	ENSG00000125611
RNF14	0.470158	3.53e-05	14.9125	21.0694	2205.06	ENSG00000013561
TGFA	0.470151	0.0150622	1.22408	1.7927	182.244	ENSG00000163235
PPP2R2A	0.469588	8.73e-07	13.8485	19.4497	3590.69	ENSG00000221914
MIEN1	0.46908	7.23e-05	19.1588	27.0582	1156.65	ENSG00000141741
TRIM56	0.46846	3.41e-05	4.36108	6.14533	1436.81	ENSG00000169871
SERINC2	0.468147	4.24e-07	33.5015	46.9492	3412.02	ENSG00000168528
SLC3A2	0.467002	1.39e-06	36.926	51.7788	5643.13	ENSG00000168003
SLC12A7	0.466608	1.81e-06	27.0459	37.8984	4790.63	ENSG00000113504
ZEB1-AS1	0.464792	0.0343692	1.05006	1.55803	123.718	ENSG00000237036
COMMD7	0.460554	0.000559741	7.35329	10.3716	562.714	ENSG00000149600
SLC2A8	0.458318	0.000258505	8.13585	11.4499	945.199	ENSG00000136856
ISOC1	0.458164	2.44e-05	21.5684	30.1756	1234.58	ENSG00000066583
BROX	0.456914	4.88e-06	13.5984	18.9588	1991.99	ENSG00000162819
CETN2	0.454874	0.000568121	17.7444	24.9275	1010.79	ENSG00000147400
NA	0.454492	0.0450709	3.5506	5.23283	119.892	ENSG00000287104
TP53BP2	0.453702	0.000431359	7.94206	11.1549	1402.83	ENSG00000143514
EGLN3	0.453455	0.00226335	1.90732	2.69895	416.465	ENSG00000129521
LOC100507599	0.453107	0.038346	2.31434	3.3882	142.365	ENSG00000261188
B4GALT1	0.452307	4.42e-07	33.9135	46.9903	4871.52	ENSG00000086062
PANK4	0.45216	7.64e-05	6.71645	9.37125	1009.81	ENSG00000157881
ALAS1	0.451357	6.12e-06	34.8749	48.4327	2595.64	ENSG00000023330
SLC38A10	0.451245	1.05e-06	20.8376	28.861	4828	ENSG00000157637
LLGL2	0.450987	9.41e-06	8.33214	11.5641	1933.32	ENSG00000073350
ROM1	0.4498	0.0237621	2.30373	3.32914	172.668	ENSG00000149489
PELP1	0.449327	2.69e-07	20.0773	27.7363	3863.58	ENSG00000141456
ATP13A3	0.449304	8.3e-06	14.6115	20.2663	5679.47	ENSG00000133657
TNS2	0.44833	0.000476418	2.80903	3.92403	669.473	ENSG00000111077
ACO2	0.447826	0.00605682	40.2684	57.0431	4840.86	ENSG00000100412
CEBPG	0.447652	1.81e-05	11.8078	16.3791	1404.61	ENSG00000153879
CDKN1B	0.447089	0.000121397	31.004	43.1281	2336.17	ENSG00000111276
ITGA6	0.446436	6.41e-05	6.63304	9.21321	1306.35	ENSG00000091409
RPS6KL1	0.445685	0.001444	2.74891	3.84459	617.037	ENSG00000198208
SPINT1-AS1	0.443389	0.0433015	5.55215	8.07217	207.394	ENSG00000261183
BRI3BP	0.442807	9.5e-05	13.3446	18.4929	2621.92	ENSG00000184992
CARD10	0.442537	0.0123382	1.43208	2.03092	244.812	ENSG00000100065
CARS	0.441841	2.7e-06	6.85064	9.43439	2008.18	ENSG00000110619
CELSR2	0.441615	6.8e-06	5.81825	8.01553	2180.61	ENSG00000143126
TRIM16	0.44116	0.000220768	4.49846	6.24173	744.221	ENSG00000221926
ARRB1	0.441135	0.00198279	6.01038	8.40807	1751.61	ENSG00000137486
ITPR3	0.440797	0.00046035	3.11827	4.33541	903.854	ENSG00000096433
HIST1H2BD	0.440573	0.0380677	5.41401	7.82962	141.722	ENSG00000158373
IL4R	0.44003	0.00725407	1.5017	2.11661	261.571	ENSG00000077238
LAMA3	0.440029	0.000207507	1.89061	2.6203	813.47	ENSG00000053747
SUB1	0.43934	2.34e-05	23.4039	32.2711	6338.16	ENSG00000113387
CYP4F11	0.438962	0.0041028	2.85525	4.00195	339.265	ENSG00000171903
NFKBIZ	0.438605	0.0462372	0.768759	1.11373	136.503	ENSG00000144802
ABCC5	0.438209	0.000102299	2.69863	3.72704	897.22	ENSG00000114770
MINPP1	0.437401	0.00445604	3.87717	5.43633	345.223	ENSG00000107789
COPE	0.436931	1.4e-05	63.232	86.9018	5303.07	ENSG00000105669
PDZD11	0.436667	5.95e-05	30.6436	42.2231	1247.07	ENSG00000120509
ZFAND2A	0.436057	0.0082796	5.29043	7.43628	356.658	ENSG00000178381
SBNO2	0.435496	1.5e-05	29.9823	41.1578	5777.33	ENSG00000064932
RSPH3	0.43524	0.00234469	1.91717	2.67049	369.804	ENSG00000130363
HSCB	0.434646	0.0306125	4.55687	6.5063	197.631	ENSG00000100209
TBC1D9	0.434523	3.62e-05	9.75357	13.4076	1664.95	ENSG00000109436
DDAH2	0.433822	0.000417848	15.5454	21.4524	1074.11	ENSG00000213722
NA	0.433333	0.0214153	0.545017	0.77259	228.366	ENSG00000213062
NA	0.433306	0.0230735	6.2504	8.86042	200.318	ENSG00000271780
BANK1	0.433126	0.0251337	1.22259	1.74519	224.023	ENSG00000153064
ALAD	0.430197	0.000424017	8.58108	11.8277	1239.92	ENSG00000148218
FOSL2	0.42949	0.000416018	7.78264	10.7187	1627.97	ENSG00000075426
SAMD12	0.429442	0.00266524	1.19064	1.65286	537.235	ENSG00000177570
CBWD5	0.429231	7.35e-05	10.5316	14.4221	3896.03	ENSG00000147996
BICDL2	0.428841	0.00346905	3.99527	5.54114	549.501	ENSG00000162069
MOSMO	0.428452	0.00154335	2.55636	3.53321	466.182	ENSG00000185716
LACTB2	0.427326	0.000539166	16.3375	22.4426	920.507	ENSG00000147592
SNRPD3	0.426056	0.00017007	14.0064	19.1711	1595.42	ENSG00000100028
ATF4	0.425027	8.33e-05	119.705	163.891	8759.44	ENSG00000128272
NA	0.424668	0.0381224	2.48012	3.54412	185.257	ENSG00000271646
NA	0.423806	0.0321467	1.62365	2.30417	178.551	ENSG00000275437
CTNND1	0.42357	3.89e-07	26.8767	36.4395	6843.99	ENSG00000198561
SMOX	0.421828	0.00703055	3.78774	5.25018	327.124	ENSG00000088826
KCNK1	0.421285	0.0102598	2.93034	4.07625	312.223	ENSG00000135750
LAMP2	0.420367	2.27e-06	37.8664	51.3068	6054.19	ENSG00000005893
SLC25A42	0.42034	0.00140361	4.44541	6.09729	585.335	ENSG00000181035
TMBIM6	0.416961	1.72e-06	119.469	161.392	21345.8	ENSG00000139644
APOL2	0.416786	0.00218115	5.18388	7.10575	515.934	ENSG00000128335
ARHGAP26	0.416733	0.0062855	1.24156	1.71459	623.166	ENSG00000145819
ARHGAP6	0.416465	0.0494233	0.678116	0.968262	179.882	ENSG00000047648
ZBTB8OS	0.415214	0.0356462	4.81722	6.77988	503.104	ENSG00000176261
TAPBP	0.415044	4.68e-05	8.87909	12.0234	1298.42	ENSG00000231925
ARFGAP3	0.414596	0.000121399	22.1027	29.9796	2094.34	ENSG00000242247
PPP6R2	0.414534	2.32e-05	13.9875	18.9087	2161.87	ENSG00000100239
DSTN	0.413948	1.36e-06	63.2558	85.25	6639.51	ENSG00000125868
SP3	0.413838	0.000892312	5.22519	7.12142	2612.57	ENSG00000172845
PTPRE	0.413757	0.0473809	0.500766	0.710629	167.213	ENSG00000132334
ALOXE3	0.412468	0.0309195	1.77114	2.47996	196.381	ENSG00000179148
RDH10	0.411631	0.0079686	2.91614	4.01818	454.175	ENSG00000121039
AREL1	0.411293	0.000196676	10.4605	14.1709	2208.23	ENSG00000119682
CTSD	0.411271	2.29e-05	28.7778	38.8154	2556.96	ENSG00000117984
GCH1	0.411044	0.00177763	10.7244	14.6307	911.175	ENSG00000131979
LSG1	0.409748	6.05e-05	17.4837	23.6026	2423.48	ENSG00000041802
SORBS1	0.409552	0.0461899	0.530199	0.74892	172.098	ENSG00000095637
DPM2	0.409131	0.000146241	15.122	20.4166	1367.96	ENSG00000136908
SLC25A25	0.40671	3.58e-05	12.0041	16.1461	1707.13	ENSG00000148339
SMIM14	0.406023	1.59e-06	27.6181	37.001	5181.86	ENSG00000163683
BUB3	0.405866	5.21e-06	19.4485	26.0776	4572.56	ENSG00000154473
RPL26	0.405531	0.0383358	19.0841	26.6387	1390.89	ENSG00000161970
CARD14	0.405372	0.0045005	1.54965	2.11103	427.669	ENSG00000141527
FERMT2	0.40471	0.00609432	2.89846	3.95696	712.803	ENSG00000073712
MTUS1	0.403796	0.00183219	3.72544	5.05051	1294.94	ENSG00000129422
ARHGEF4	0.403571	0.00208373	1.7233	2.33422	528.967	ENSG00000136002
LASP1	0.403526	0.000754885	9.06059	12.2393	1847.8	ENSG00000002834
HLA-E	0.403359	0.000596468	9.80513	13.2383	827.252	ENSG00000204592
SCAMP1-AS1	0.402372	0.0202799	2.07222	2.85522	304.388	ENSG00000245556
SPPL2A	0.401621	3.01e-05	9.25309	12.3982	2140.03	ENSG00000138600
SHROOM3	0.401063	0.000814932	14.189	19.1941	5671.91	ENSG00000138771
CCDC12	0.40068	0.0219741	5.532	7.60918	767.546	ENSG00000160799
CAMKK1	0.400476	0.000305463	4.62143	6.20952	987.904	ENSG00000004660
MCFD2	0.399997	2.62e-05	27.8079	37.1995	4787.3	ENSG00000180398
TMEM168	0.399014	0.000185208	7.75179	10.3996	1782.95	ENSG00000146802
RBSN	0.398935	0.000213842	5.94524	7.97574	1354.75	ENSG00000131381
SF3B5	0.398418	0.0029978	181.42	245.341	3633.53	ENSG00000169976
SIK3	0.397972	0.01242	1.34651	1.83791	427.232	ENSG00000160584
HIST1H4I	0.397865	0.0257723	7.51035	10.3363	283.727	ENSG00000276180
NR2F6	0.397801	0.00812378	54.1387	73.6185	4200.32	ENSG00000160113
SGTB	0.397328	0.00250686	3.66007	4.9424	605.286	ENSG00000197860
LDHD	0.397136	3.94e-05	35.7111	47.6931	2417.28	ENSG00000166816
TRIB3	0.396606	0.00458175	30.9009	41.8369	2707.78	ENSG00000101255
SLC39A14	0.396597	0.00123494	26.038	35.1432	5214.35	ENSG00000104635
PRAC2	0.3962	0.0338632	11.7727	16.2212	220.117	ENSG00000229637
RALGDS	0.395826	0.00195483	2.75256	3.70331	606.615	ENSG00000160271
MGST1	0.395822	0.00013149	27.6534	36.9649	5907.42	ENSG00000008394
TLCD1	0.395638	0.00061674	22.6009	30.3227	868.693	ENSG00000160606
HIST1H3H	0.394244	0.0494433	5.06154	7.03628	183.86	ENSG00000278828
SECISBP2L	0.393957	0.000232321	11.3861	15.2175	2805.37	ENSG00000138593
OPLAH	0.393799	0.000769598	6.554	8.78152	836.739	ENSG00000178814
PDE10A	0.393351	0.000194036	2.08026	2.7785	1314.6	ENSG00000112541
TMEM99	0.392048	0.00870953	5.21253	7.05286	460.668	ENSG00000167920
MSI2	0.392006	4.45e-05	4.54484	6.04491	2796.5	ENSG00000153944
CHURC1	0.391707	0.00115489	6.7429	9.03498	1047.55	ENSG00000258289
IRF2BPL	0.391497	0.00814554	33.268	44.9905	4005.54	ENSG00000119669
CTNNBL1	0.391123	0.00456532	7.61641	10.2459	910.306	ENSG00000132792
RGPD5	0.391063	0.000990629	2.24446	3.00103	914.169	ENSG00000015568
LIPA	0.388546	0.0135154	16.4928	22.3491	2334.05	ENSG00000107798
GLB1L	0.388264	0.025562	2.54621	3.4671	252.594	ENSG00000163521
AKTIP	0.387118	0.000761894	9.32039	12.4305	1388.27	ENSG00000166971
DYRK3	0.387116	0.0468293	0.820472	1.13114	247.304	ENSG00000143479
SSR4	0.386708	3.33e-05	38.3371	50.773	5025.16	ENSG00000180879
GATAD2A	0.386133	0.000231037	20.5624	27.3141	4291.59	ENSG00000167491
CLEC11A	0.386111	0.017569	17.715	23.9689	734.392	ENSG00000105472
SLC25A45	0.385799	0.00559453	4.21527	5.65294	952.347	ENSG00000162241
SLC10A3	0.385602	0.00915766	13.6424	18.3811	884.061	ENSG00000126903
CBWD5	0.385195	0.000171028	9.40112	12.4663	3309.66	ENSG00000196873
CTAGE4	0.383444	0.0287976	5.47593	7.43821	410.62	ENSG00000225932
HDHD5	0.383268	0.000394637	10.4653	13.8893	1476.95	ENSG00000069998
GPR158	0.382809	0.00393852	8.6638	11.5841	1987.39	ENSG00000151025
WIZ	0.38275	9.92e-05	14.468	19.1376	4056.94	ENSG00000011451
CCDC174	0.382503	0.0101401	3.46323	4.65558	354.703	ENSG00000154781
MAPKAPK3	0.382378	0.0286687	21.1283	28.7148	2397.44	ENSG00000114738
CFAP36	0.381714	0.00452034	9.65508	12.8912	970.899	ENSG00000163001
DPCD	0.381071	0.00361252	14.3062	19.0971	693.974	ENSG00000166171
LOC102724770	0.380948	0.00266823	18.6476	24.8474	648.203	ENSG00000278817
USP18	0.380784	0.0304248	12.4271	16.8948	766.97	ENSG00000184979
FAM200B	0.379011	0.00293858	5.49458	7.30402	757.443	ENSG00000237765
MPP3	0.377737	0.0116809	2.75337	3.68616	355.31	ENSG00000161647
NBPF9	0.37704	0.00361826	3.7812	5.02469	978.68	ENSG00000269713
ACOX3	0.375172	0.0205938	6.92106	9.31477	767.175	ENSG00000087008
SLC22A18	0.37513	0.00241098	4.88049	6.46431	728.551	ENSG00000110628
NA	0.374958	0.0461662	8.33652	11.3212	237.65	ENSG00000128692
ANKRD13B	0.37461	0.00860592	6.6257	8.83697	818.22	ENSG00000198720
BTN2A2	0.374485	0.0458295	1.39394	1.89136	258.244	ENSG00000124508
ODR4	0.373932	0.00390324	5.28855	7.01322	615.591	ENSG00000157181
RIOK3	0.373496	0.000368448	9.43909	12.4262	1304.5	ENSG00000101782
PRKD1	0.37315	0.000498729	13.7146	18.0664	2038.6	ENSG00000184304
ZCCHC10	0.373142	0.00827673	8.01025	10.6507	586.697	ENSG00000155329
SWI5	0.373071	0.00464373	16.5026	21.8783	1214.23	ENSG00000175854
RNF208	0.372819	0.0424519	13.5588	18.3482	450.811	ENSG00000212864
SAMD15	0.372695	0.0432264	3.05384	4.1378	231.141	ENSG00000100583
ARMT1	0.372636	0.00149802	12.9247	17.0526	1038.24	ENSG00000146476
TMEM251	0.372339	0.0131168	9.52146	12.6916	372.521	ENSG00000153485
PLEKHM1P1	0.37213	0.0143777	1.80885	2.4121	439.19	ENSG00000214176
NFKBIB	0.372029	0.00528212	8.91837	11.822	592.193	ENSG00000104825
CHCHD2	0.371722	0.000353853	402.414	528.809	11761.4	ENSG00000106153
CLIC4	0.371521	0.00305135	18.751	24.8041	2390.37	ENSG00000169504
RNF20	0.371007	0.000614703	12.2134	16.0549	1629.55	ENSG00000155827
SLC6A9	0.370132	0.0057177	3.99357	5.29588	588.798	ENSG00000196517
TRAF4	0.36906	0.000136095	42.0556	55.0749	5457.17	ENSG00000076604
KCTD21	0.368146	0.0175094	3.39398	4.53007	386.304	ENSG00000188997
IMMP2L	0.368073	0.0087404	4.76581	6.32043	464.597	ENSG00000184903
NAB2	0.367389	0.026556	3.76518	5.04205	309.576	ENSG00000166886
SLCO4A1	0.36684	0.00279775	13.3502	17.5911	1517.16	ENSG00000101187
CDC42BPB	0.366385	3.69e-05	17.054	22.2426	3908.25	ENSG00000198752
ZCCHC8	0.366364	0.0111214	1.59609	2.11409	415.902	ENSG00000033030
GUSBP1	0.366176	0.0192408	1.93315	2.57616	361.55	ENSG00000183666
IL17RA	0.365948	0.00587465	2.80357	3.69723	721.695	ENSG00000177663
PTS	0.365649	0.00530571	13.543	17.8526	1206.55	ENSG00000150787
MYORG	0.365072	0.0194922	2.00978	2.67424	371.012	ENSG00000164976
UQCRQ	0.365063	0.0276641	125.41	167.359	7978.05	ENSG00000164405
LY6E	0.365044	0.000396459	40.3873	52.8175	3020.81	ENSG00000160932
GSTK1	0.363875	0.00253956	6.80779	8.94593	815.621	ENSG00000197448
GALNT10	0.362828	0.00738274	5.27394	6.95866	1577.44	ENSG00000164574
PSAP	0.362073	5.87e-05	224.175	291.673	20211	ENSG00000197746
OGFOD1	0.361256	0.00203774	7.36091	9.64652	1213.18	ENSG00000087263
SLC6A6	0.361126	0.0135323	1.68231	2.22172	395.902	ENSG00000131389
RAMAC	0.360877	0.00236428	19.6493	25.7193	872.329	ENSG00000169612
PSMA3	0.360554	0.013108	31.8428	42.0443	2820.46	ENSG00000100567
LDB1	0.360041	0.00119104	36.2528	47.3547	2865.89	ENSG00000198728
PPARD	0.35988	0.00389829	6.34252	8.30865	802.279	ENSG00000112033
CAMSAP2	0.359622	0.000889679	5.8594	7.64318	1290.15	ENSG00000118200
CRYBG3	0.359246	0.0136172	1.54516	2.04122	483.76	ENSG00000080200
FAM214A	0.358989	0.00061674	8.95306	11.6613	2490.13	ENSG00000047346
HEBP1	0.358728	0.00445848	6.86952	9.00918	668.754	ENSG00000013583
COL6A1	0.358544	0.0199023	12.1749	16.0973	1855.9	ENSG00000142156
PPIF	0.357899	3.08e-05	83.3716	108.022	6280.75	ENSG00000108179
ZFP36L1	0.357168	0.0135378	2.96074	3.90022	434.956	ENSG00000185650
NASP	0.355984	0.029127	16.0607	21.2891	3810.54	ENSG00000132780
ERLIN2	0.35598	0.00937722	15.6854	20.5967	3617.35	ENSG00000147475
WDR36	0.355556	0.0109351	9.0459	11.8893	1969.2	ENSG00000134987
OCLN	0.355508	0.00541293	5.99829	7.85493	1150.73	ENSG00000197822
C6orf132	0.355484	0.00119121	7.66075	9.96247	1483.59	ENSG00000188112
MFSD2A	0.355191	0.018706	3.28229	4.32894	374.701	ENSG00000168389
ZBTB7B	0.354742	0.000754613	40.7798	52.9546	4955.43	ENSG00000160685
CREBL2	0.354477	0.00744136	19.8881	26.0526	2213.69	ENSG00000111269
BCOR	0.35309	0.00096114	7.71542	10.0184	1861.55	ENSG00000183337
TDRP	0.353072	0.00884094	8.1279	10.6487	833.483	ENSG00000180190
DPY19L1	0.352858	0.0465529	2.38509	3.1822	429.414	ENSG00000173852
CYB561D1	0.352127	0.00937722	3.68389	4.823	594.695	ENSG00000174151
RGPD8	0.352073	0.00400711	2.37404	3.09015	893.475	ENSG00000183054
CCDC57	0.351731	0.0131103	12.6472	16.5834	4451.03	ENSG00000176155
MAFK	0.349868	0.0165216	15.1452	19.8464	1921.68	ENSG00000198517
LRWD1	0.349527	0.00542458	3.88037	5.05268	647.425	ENSG00000161036
CYB561D2	0.349256	0.00513846	13.3284	17.3304	785.742	ENSG00000114395
USP31	0.34827	0.0361783	2.55523	3.37668	875.793	ENSG00000103404
PRSS8	0.348223	0.00522094	13.9824	18.1766	1175.44	ENSG00000052344
TRIM16L	0.348134	0.00902372	7.30458	9.5337	895.563	ENSG00000108448
CALM2	0.34746	8.65e-05	28.5625	36.7568	5709.08	ENSG00000143933
MYADM	0.346862	0.00734979	18.6312	24.2231	2262.93	ENSG00000179820
BORCS7	0.34676	0.0124322	6.4792	8.44816	496.641	ENSG00000166275
ABHD17C	0.346011	0.00460979	6.74998	8.75715	689.685	ENSG00000136379
NEK9	0.345023	0.000313991	12.7393	16.3955	3851.55	ENSG00000119638
CAMTA1	0.345007	0.0254828	3.51372	4.60106	987.311	ENSG00000171735
ARPC4	0.344281	0.00649649	18.102	23.4641	1842.54	ENSG00000241553
ABHD8	0.344223	0.0129664	21.0334	27.403	1286.59	ENSG00000127220
INTS7	0.343568	0.0335831	5.55991	7.30785	842.005	ENSG00000143493
CASP7	0.343476	0.00687922	7.21105	9.3493	717.809	ENSG00000165806
SLC29A1	0.343432	0.00426716	8.94115	11.5656	1111.08	ENSG00000112759
PHPT1	0.342409	0.0101248	50.1701	65.0536	2282.01	ENSG00000054148
SNX14	0.342082	0.0079686	5.46647	7.08741	1095.85	ENSG00000135317
LGMN	0.34137	0.000751063	20.4041	26.2326	2220.86	ENSG00000100600
AP2S1	0.340481	0.00704617	92.9874	120.364	4466.59	ENSG00000042753
FITM2	0.340017	0.0166844	10.2959	13.3909	1346.83	ENSG00000197296
FRK	0.339944	0.0247325	2.0249	2.64298	766.364	ENSG00000111816
SLC7A2	0.339725	0.0204754	2.28597	2.97831	511.271	ENSG00000003989
MCUR1	0.33963	0.00761028	7.70608	9.97296	1315.61	ENSG00000050393
SFI1	0.339038	0.0330393	1.1669	1.52381	402.45	ENSG00000198089
MED11	0.338123	0.0394918	8.03457	10.5211	336.036	ENSG00000161920
MRPL54	0.336403	0.0196417	34.405	44.5755	955.8	ENSG00000183617
ZFAND3	0.336278	0.00117348	17.7368	22.7332	1893.39	ENSG00000156639
RPLP1	0.335541	0.0439734	305.122	398.773	28123.5	ENSG00000137818
RIOX2	0.334892	0.00474666	8.04955	10.3508	1555.34	ENSG00000170854
HIST2H4A	0.334759	0.0480531	7.04088	9.20235	374.383	ENSG00000270882
RFT1	0.334661	0.016526	5.86163	7.58818	905.375	ENSG00000163933
TNFAIP1	0.334303	0.0357443	10.2504	13.3543	1127.84	ENSG00000109079
FEM1C	0.333239	0.00166775	8.74849	11.1915	1395.67	ENSG00000145780
SAMD8	0.333053	0.00171313	6.91406	8.84307	1386.7	ENSG00000156671
PCM1	0.332878	0.00157163	7.00617	8.96162	2833.83	ENSG00000078674
PLD2	0.332853	0.0104786	5.39007	6.94405	732.227	ENSG00000129219
CEBPB	0.332579	0.00623711	17.7192	22.7696	973.005	ENSG00000172216
JUN	0.332547	0.0129483	8.81028	11.3546	877.019	ENSG00000177606
CBLB	0.331916	0.0251721	1.20302	1.55873	418.673	ENSG00000114423
IQSEC2	0.331078	0.00692324	2.05107	2.63083	754.399	ENSG00000124313
CBWD2	0.330616	0.00152303	8.29195	10.5836	2410.19	ENSG00000215126
PHKA1	0.330407	0.00548709	5.65049	7.24503	1006.06	ENSG00000067177
ERAP1	0.330394	0.0491432	2.87365	3.74909	646.461	ENSG00000164307
MRPS33	0.330064	0.00568985	13.8586	17.7458	2036.59	ENSG00000090263
SH3TC1	0.329551	0.0148021	1.8577	2.38911	553.121	ENSG00000125089
NBPF26	0.329461	0.0166187	4.22767	5.44018	805.561	ENSG00000273136
UNKL	0.329122	0.00250625	9.23865	11.7898	1936.12	ENSG00000059145
NA	0.328761	0.00955642	49.6478	63.6703	2659.15	ENSG00000284976
PLA2G6	0.328534	0.0225308	2.87408	3.70208	658.477	ENSG00000184381
NA	0.328462	0.044082	3.75062	4.86939	468.738	ENSG00000205918
REXO5	0.328248	0.0083027	7.9802	10.2345	920.653	ENSG00000005189
MYL12B	0.328158	0.00991552	87.5671	112.465	4748.08	ENSG00000118680
SGCB	0.327997	0.00834653	7.31338	9.37543	931.081	ENSG00000163069
SIGIRR	0.326812	0.00518704	13.7622	17.5726	1345.89	ENSG00000185187
SLC35A2	0.325698	0.00253804	12.7079	16.1804	1329.18	ENSG00000102100
TP53TG1	0.325501	0.0225243	3.51089	4.50883	578.471	ENSG00000182165
MYL6B	0.324396	0.0123933	7.52511	9.62492	686.689	ENSG00000196465
EBAG9	0.322963	0.0226457	5.18392	6.65639	535.476	ENSG00000147654
NRAV	0.322864	0.0303363	4.21226	5.42303	491.984	ENSG00000248008
TRPS1	0.322351	0.0313342	1.52484	1.96372	474.552	ENSG00000104447
MLLT1	0.322165	0.0003329	60.2671	76.2092	7989.71	ENSG00000130382
NUDC	0.322043	0.0264612	64.0994	82.2708	5121.57	ENSG00000090273
SEC62	0.32198	0.0045935	17.2342	21.9107	3812.85	ENSG00000008952
HSD17B7	0.321855	0.00767769	6.3782	8.12974	851.653	ENSG00000132196
POLR2F	0.32184	0.00528797	6.14141	7.80765	1201.02	ENSG00000100142
SPCS3	0.321703	0.00296514	22.5797	28.6693	4299.85	ENSG00000129128
CD59	0.319718	0.00570386	3.46201	4.39919	1020.78	ENSG00000085063
EPB41L1	0.318264	0.0065043	7.81625	9.92546	2109.12	ENSG00000088367
ISG15	0.317824	0.0473577	22.7841	29.2811	554.597	ENSG00000187608
GALNS	0.317299	0.00936204	3.69893	4.69793	866.783	ENSG00000141012
IFRD1	0.317257	0.00815399	5.34552	6.78075	1111.71	ENSG00000006652
EDF1	0.317132	0.025505	166.953	213.272	5708.52	ENSG00000107223
ORAI2	0.317113	0.015848	2.46227	3.13735	764.128	ENSG00000160991
FBXO34	0.317098	0.0316912	5.01818	6.42864	564.933	ENSG00000178974
SPECC1L	0.316918	0.00735263	6.52287	8.26886	1355.9	ENSG00000100014
ELP3	0.316559	0.0154721	10.1826	12.9667	1467.85	ENSG00000134014
RMC1	0.316155	0.0316375	14.0323	17.9636	1214.69	ENSG00000141452
AHDC1	0.315641	0.0187598	4.8531	6.17518	1124.19	ENSG00000126705
FUNDC2	0.315112	0.00552789	5.01288	6.34522	1408.57	ENSG00000165775
GSE1	0.313079	0.000629165	22.153	27.8452	8216.58	ENSG00000131149
AGPAT3	0.313077	0.00346459	15.2949	19.2988	5234.1	ENSG00000160216
MAGI1	0.311522	0.00569813	4.38861	5.53632	1420.45	ENSG00000151276
SARS	0.311066	0.00463931	48.357	60.9585	5169.41	ENSG00000031698
SSR3	0.310172	0.00364911	114.242	143.769	14667.2	ENSG00000114850
SKIL	0.309606	0.014906	4.56863	5.77875	989.31	ENSG00000136603
SH3BGRL3	0.309469	0.0200881	35.4438	44.9107	864.818	ENSG00000142669
IDH3G	0.309397	0.00693169	16.3414	20.5921	1232.88	ENSG00000067829
MUT	0.30862	0.00973899	13.5566	17.1047	1435.62	ENSG00000146085
RNF181	0.30826	0.0402278	46.8338	59.5766	1594.98	ENSG00000168894
ST3GAL4	0.308062	0.0362558	5.606	7.13453	698.907	ENSG00000110080
POLE4	0.307033	0.0124528	23.8637	30.0744	1425.43	ENSG00000115350
CXorf40A	0.306889	0.0331765	4.33806	5.51127	620.292	ENSG00000197620
PYM1	0.306448	0.0101172	24.6075	30.9648	1642.72	ENSG00000170473
CNIH1	0.306416	0.00191567	17.6547	22.1208	2452.69	ENSG00000100528
SLC38A1	0.306201	0.0285594	22.6824	28.6541	6316.66	ENSG00000111371
STX3	0.30606	0.0109045	8.41276	10.5994	1707.03	ENSG00000166900
B3GAT3	0.305799	0.0195308	26.2865	33.1623	1758.04	ENSG00000149541
RELL1	0.304852	0.0307146	4.13661	5.23855	485.382	ENSG00000181826
RN7SL1	0.304746	0.00116655	835.447	1044.41	6905.68	ENSG00000276168
DNPEP	0.302033	0.0198929	10.4963	13.2215	1385.01	ENSG00000123992
CDYL2	0.301963	0.0207838	11.9148	15.0035	2918.59	ENSG00000166446
PARP4	0.30191	0.0166287	20.5581	25.8484	3445.43	ENSG00000102699
DLG1	0.300374	0.00262902	4.55725	5.68602	2083.05	ENSG00000075711
IKBKG	0.300099	0.0101394	10.7326	13.4381	1047.98	ENSG00000269335
TPD52L2	0.2999	0.00847085	24.4503	30.6067	3175.17	ENSG00000101150
LPP	0.299877	0.00166166	5.53778	6.90261	3902.84	ENSG00000145012
NDUFB2	0.299478	0.002348	19.8834	24.7781	2440.12	ENSG00000090266
NBEAL2	0.299423	0.0112329	9.046	11.3245	3013.52	ENSG00000160796
ASB13	0.299391	0.0279301	11.1294	14.0245	928.048	ENSG00000196372
ADAM10	0.299009	0.00154335	7.77749	9.68157	3427.53	ENSG00000137845
SNAPC2	0.298746	0.0204395	35.9878	45.1954	1972.89	ENSG00000104976
UNC119	0.298666	0.0347812	6.74674	8.51092	961.273	ENSG00000109103
ATP1B3	0.298662	0.0015504	69.767	86.7737	5033.17	ENSG00000069849
NUMA1	0.298613	0.0116137	17.5601	22.0282	7404.68	ENSG00000137497
DPM1	0.298464	0.0247893	35.6118	44.7363	1191.5	ENSG00000000419
TBC1D22A	0.297888	0.0301545	3.94445	4.96392	581.718	ENSG00000054611
SUN1	0.297675	0.00427755	15.9552	19.8913	5218.87	ENSG00000164828
PSAT1	0.297568	0.00224587	90.1581	112.205	5484.63	ENSG00000135069
ILF3-DT	0.297381	0.0110734	27.0154	33.7934	1481.49	ENSG00000267100
MIA2	0.297013	0.0270309	2.66855	3.35371	779.777	ENSG00000150527
CST3	0.297001	0.00289329	30.5005	37.9669	3040.91	ENSG00000101439
IKBKB	0.296909	0.0149906	3.01452	3.7703	937.031	ENSG00000104365
HNRNPH2	0.296576	0.0274456	43.5768	54.6839	2771.81	ENSG00000126945
TXNDC15	0.296202	0.00829995	15.5995	19.4668	2268.29	ENSG00000113621
TMEM120A	0.296151	0.0105999	18.851	23.5452	1041.76	ENSG00000189077
AFF1	0.296143	0.0104001	7.85009	9.80442	2328.02	ENSG00000172493
MYO18A	0.295656	0.0166187	5.31059	6.63782	2208.87	ENSG00000196535
MED18	0.295372	0.0276348	13.034	16.3462	728.067	ENSG00000130772
H1F0	0.295253	0.00201444	55.9202	69.4361	3610.06	ENSG00000189060
XPNPEP3	0.294587	0.00579739	6.03928	7.51566	1594.42	ENSG00000196236
DDX55	0.29344	0.0236481	6.72983	8.40978	1063.21	ENSG00000111364
SLC52A2	0.292921	0.0148986	33.7621	42.1101	2855.23	ENSG00000185803
ATP6V1F	0.292765	0.0102836	112.019	139.404	2353.81	ENSG00000128524
BSDC1	0.292742	0.00796287	9.55505	11.8857	1651.92	ENSG00000160058
UFM1	0.2926	0.0133639	7.84365	9.77562	948.574	ENSG00000120686
SRP54	0.292516	0.00453902	29.7695	36.9525	3199.47	ENSG00000100883
GAS8	0.291717	0.0364004	4.42249	5.53438	686.884	ENSG00000141013
C11orf71	0.291426	0.0343103	11.0798	13.8766	675.472	ENSG00000180425
QKI	0.290141	0.00957287	2.82285	3.50563	1350.08	ENSG00000112531
SELENOT	0.289455	0.0140216	33.2239	41.3137	3786.71	ENSG00000198843
HIST2H2AA3	0.289261	0.0249548	50.127	62.5225	759.823	ENSG00000203812
GIT1	0.288946	0.0157548	15.31	19.0424	2378.27	ENSG00000108262
HIST2H2AA4	0.288344	0.0247914	49.5136	61.7128	770.722	ENSG00000272196
MVD	0.287596	0.0179957	12.8501	15.9583	1669.54	ENSG00000167508
MICU2	0.287127	0.00829181	25.5179	31.5904	2534.3	ENSG00000165487
TPM3	0.28683	0.00443475	22.3162	27.5729	9289.69	ENSG00000143549
RRBP1	0.286571	0.0208076	37.3342	46.5801	7196.18	ENSG00000125844
TMA16	0.286269	0.0459853	8.07577	10.0894	760.141	ENSG00000198498
IDI1	0.286122	0.00647272	23.9017	29.5439	2853.07	ENSG00000067064
ASAH1	0.285622	0.0127216	10.4537	12.9451	4420.83	ENSG00000104763
TMED3	0.285568	0.00248643	10.4939	12.9364	5588.31	ENSG00000166557
RPL26L1	0.28553	0.00894429	53.4448	66.0922	1709.49	ENSG00000037241
AARS	0.284886	0.0234644	81.6982	101.437	10120.5	ENSG00000090861
CDR2L	0.283737	0.0209286	17.2679	21.4089	1680.25	ENSG00000109089
YIF1A	0.283355	0.00474871	42.7164	52.6319	2747.05	ENSG00000174851
RPS18	0.283068	0.0491495	675.757	842.258	34204.7	ENSG00000231500
SPATS2	0.282924	0.0210655	6.53871	8.09582	1229.83	ENSG00000123352
MANEA	0.28192	0.0170378	12.2255	15.1221	1743.81	ENSG00000172469
CLMN	0.281682	0.0437741	2.05074	2.55183	887.962	ENSG00000165959
SDSL	0.280793	0.0205938	16.2349	20.0674	924.579	ENSG00000139410
YARS	0.280458	0.00566564	20.6996	25.4697	4658.15	ENSG00000134684
HM13	0.278897	0.00162219	23.4555	28.745	6929.63	ENSG00000101294
DIAPH1	0.278528	0.0156691	50.1977	62.1965	10184	ENSG00000131504
AIFM1	0.278512	0.00377197	31.1812	38.2598	2820.52	ENSG00000156709
PHYKPL	0.277674	0.0201238	5.72265	7.051	1324.39	ENSG00000175309
FDPS	0.276995	0.0092371	31.5368	38.7501	3210.66	ENSG00000160752
NQO1	0.276909	0.00896134	52.166	64.0841	4243.33	ENSG00000181019
SCAMP2	0.276646	0.0069173	20.7356	25.4481	2837.06	ENSG00000140497
RAB11B	0.276279	0.0243545	43.1362	53.1386	2731.16	ENSG00000185236
MTHFR	0.275035	0.0244914	3.25074	4.00236	1067.38	ENSG00000177000
RER1	0.274321	0.00415014	28.965	35.4258	4500.6	ENSG00000157916
SEC61B	0.27385	0.0350381	117.669	144.994	3901.54	ENSG00000106803
EIF2S2	0.27362	0.00599004	76.9767	94.1094	5372.62	ENSG00000125977
HIST2H2BE	0.273201	0.0230632	21.5501	26.4847	1294.8	ENSG00000184678
MUS81	0.271769	0.0370431	5.74765	7.0688	857.859	ENSG00000172732
SPRYD3	0.271245	0.0226441	17.1054	20.9957	1621.07	ENSG00000167778
HSPA4	0.271076	0.00506867	58.0768	70.9036	8084.9	ENSG00000170606
CNOT8	0.270606	0.0152143	14.5933	17.8668	1567.3	ENSG00000155508
BZW1	0.270405	0.0059265	36.5528	44.6252	8063.6	ENSG00000082153
SRI	0.270266	0.0496494	6.5927	8.11645	765.697	ENSG00000075142
CALCOCO2	0.270197	0.0115008	8.12497	9.93213	1848.67	ENSG00000136436
FAU	0.269934	0.0133924	212.129	259.534	8970.42	ENSG00000149806
TOM1	0.268573	0.0424519	6.14733	7.55698	988.171	ENSG00000100284
SHTN1	0.268057	0.0122699	8.54419	10.4306	1923.74	ENSG00000187164
GARS	0.267338	0.0341866	61.914	76.0995	6774.06	ENSG00000106105
TVP23B	0.266921	0.012272	11.4396	13.9492	1792.33	ENSG00000171928
MAPRE3	0.265546	0.0462372	10.4119	12.7633	1033.57	ENSG00000084764
EGFR	0.265265	0.0316375	6.04716	7.39688	2068.8	ENSG00000146648
PDHX	0.265108	0.0188707	34.6141	42.2233	3549.53	ENSG00000110435
SMIM15	0.26451	0.0124039	24.2213	29.4804	1905.44	ENSG00000188725
RRP12	0.264185	0.0119854	10.8346	13.1849	2516.93	ENSG00000052749
PSME1	0.263508	0.0389859	43.746	53.4565	2120.95	ENSG00000092010
VEZF1	0.262867	0.0403727	7.54592	9.22825	1012.51	ENSG00000136451
SLC19A2	0.261952	0.0339426	11.9442	14.5763	1421.92	ENSG00000117479
MYL12A	0.261688	0.0157298	30.7841	37.4014	2718.42	ENSG00000101608
ITSN1	0.26091	0.0425999	1.73534	2.11757	1029.48	ENSG00000205726
EIF1	0.260774	0.0198748	102.253	124.281	10083.5	ENSG00000173812
AAGAB	0.260565	0.0271569	16.8817	20.5425	1762.39	ENSG00000103591
ASCC2	0.260488	0.0208057	12.8923	15.6695	1900.18	ENSG00000100325
PTMS	0.260249	0.0274478	199.378	242.542	8225.59	ENSG00000159335
MYDGF	0.260124	0.00506233	144.404	174.732	6579.29	ENSG00000074842
NFRKB	0.259483	0.0195782	10.3781	12.5946	1788	ENSG00000170322
KRT10	0.25888	0.0429603	19.595	23.8658	1154.95	ENSG00000186395
ATP6V1D	0.258717	0.0231299	16.0615	19.502	1855.65	ENSG00000100554
DBN1	0.258515	0.00566564	64.9047	78.4267	9014.41	ENSG00000113758
PSME2	0.257596	0.0275482	22.7414	27.5933	2215.15	ENSG00000100911
SLC50A1	0.257416	0.0089704	62.1048	75.0788	3943.93	ENSG00000169241
SIDT2	0.25729	0.0302771	8.90477	10.8124	2194.99	ENSG00000149577
RGL2	0.25691	0.0183961	20.1746	24.4257	2278.97	ENSG00000237441
PRDX1	0.256552	0.01242	234.385	283.419	9568.07	ENSG00000117450
CBWD2	0.254761	0.0232777	10.4996	12.7029	2393.41	ENSG00000136682
ME1	0.253737	0.0399696	32.5403	39.4584	2952.72	ENSG00000065833
ADGRG1	0.253724	0.0105952	11.9628	14.4263	2807.4	ENSG00000205336
GOLPH3L	0.253066	0.0499456	12.1457	14.7461	1101.53	ENSG00000143457
CRB3	0.252728	0.0252565	30.6983	37.0926	1332.61	ENSG00000130545
LSR	0.252625	0.0216843	42.4372	51.2489	3356.4	ENSG00000105699
CTBP1	0.251423	0.0115013	20.524	24.7105	4646.65	ENSG00000159692
LNPEP	0.25043	0.0332463	6.30189	7.61069	2558.14	ENSG00000113441
ANKRD28	0.249813	0.02381	5.44383	6.56078	1663.08	ENSG00000206560
RPS3A	0.249775	0.0194709	275.165	333.179	17041	ENSG00000145425
SNX1	0.249325	0.016409	10.1003	12.1506	2676.06	ENSG00000028528
SHKBP1	0.247617	0.0465529	15.8653	19.1504	1692.42	ENSG00000160410
HMGCS1	0.247568	0.0135656	51.057	61.3232	9149.93	ENSG00000112972
LMAN2	0.24733	0.0116069	117.134	140.548	6863.64	ENSG00000169223
IPW	0.247048	0.00795736	2.25815	2.70571	7477.44	ENSG00000224078
PCYT1A	0.24677	0.0495159	11.0568	13.3445	2388.47	ENSG00000161217
LONP1	0.246634	0.00883719	47.5616	56.9789	6531.1	ENSG00000196365
MB	0.246355	0.0401699	20.6325	24.8549	1193.72	ENSG00000198125
RAB3GAP1	0.244662	0.0377251	6.50724	7.82315	1167.12	ENSG00000115839
MLXIP	0.244577	0.0228542	9.55084	11.4664	3580.97	ENSG00000175727
RAB5C	0.244419	0.0302123	20.6957	24.8492	1544.96	ENSG00000108774
GTPBP1	0.24344	0.0321467	6.99136	8.38935	1515.71	ENSG00000100226
KCTD5	0.242909	0.0359541	22.3747	26.8662	2039.97	ENSG00000167977
CYB5A	0.241848	0.0298067	18.4735	22.1386	4625.86	ENSG00000166347
FAM160B2	0.241218	0.0362217	7.27304	8.71389	1630.25	ENSG00000158863
ARHGEF26	0.240933	0.0306274	23.2526	27.8532	3427.63	ENSG00000114790
RPS19BP1	0.239993	0.0446024	21.1544	25.3446	2096.05	ENSG00000187051
CDC42	0.23988	0.0354701	8.23966	9.8658	3620.94	ENSG00000070831
DLG3	0.239732	0.0366915	6.84444	8.19294	1453.98	ENSG00000082458
EMG1	0.238572	0.0419849	7.39038	8.84362	1245.17	ENSG00000126749
HBS1L	0.238147	0.0344344	10.4791	12.5281	3137.31	ENSG00000112339
MARK2	0.238009	0.0455605	15.773	18.8808	2620.11	ENSG00000072518
NAP1L4	0.237617	0.0338938	30.2474	36.1266	4240.45	ENSG00000205531
ARF4	0.237261	0.0102895	123.421	146.858	8617.1	ENSG00000168374
RAI1	0.23548	0.0376068	11.8852	14.1753	3108.3	ENSG00000108557
TMED2	0.234414	0.0146222	115.064	135.965	11821.5	ENSG00000086598
PIGT	0.232594	0.0191671	7.05451	8.37647	3725.92	ENSG00000124155
ANKRD11	0.2322	0.0252367	11.3258	13.4534	5944.76	ENSG00000167522
LAMB2	0.231922	0.0285004	32.519	38.6472	6002.4	ENSG00000172037
ERGIC3	0.228479	0.0216828	32.2598	38.1884	5203.55	ENSG00000125991
FAAP100	0.227188	0.0471166	14.0628	16.6742	2021.48	ENSG00000185504
PPP1R13B	0.227038	0.0492416	5.43108	6.44171	1398.59	ENSG00000088808
NADSYN1	0.22518	0.0477508	3.6778	4.354	1604.81	ENSG00000172890
PFN1	0.225081	0.0343794	222.917	263.47	11873.8	ENSG00000108518
ECH1	0.224478	0.0263935	98.0756	115.785	6051.12	ENSG00000104823
MARS	0.224252	0.0419422	30.7011	36.3073	5785.91	ENSG00000166986
CTR9	0.223968	0.0486955	16.4787	19.485	2549.48	ENSG00000198730
CEP70	0.223893	0.0484002	13.9782	16.5463	1653.48	ENSG00000114107
NFIC	0.222654	0.0214625	38.3919	45.2289	10069.2	ENSG00000141905
TMED9	0.220692	0.0251444	129.197	152.035	8430.72	ENSG00000184840
RBCK1	0.21717	0.0402676	37.7822	44.3946	4062.73	ENSG00000125826
SRPRA	0.214417	0.0393566	49.0208	57.4435	5425.67	ENSG00000182934
NDUFB9	0.213267	0.0465529	23.3223	27.3303	2555.24	ENSG00000147684
TFG	0.206083	0.0441273	34.2845	39.9377	4552.18	ENSG00000114354
RPS9	0.197647	0.0399696	151.935	175.669	17323.4	ENSG00000170889
IMPDH2	-0.212983	0.0293015	114.296	97.6009	7219.13	ENSG00000178035
CLGN	-0.213221	0.0435286	47.6074	40.6168	3058.83	ENSG00000153132
TBL1XR1	-0.213272	0.0333993	27.1122	23.1585	7166.31	ENSG00000177565
TM9SF3	-0.213678	0.0284524	33.2692	28.4216	5679.96	ENSG00000077147
MBD3	-0.216218	0.0320101	26.1117	22.246	4698.92	ENSG00000071655
SUMO2	-0.217215	0.037475	59.5145	50.6481	4531.38	ENSG00000188612
CALM3	-0.217285	0.0456603	47.7295	40.5797	5679.81	ENSG00000160014
ATXN7L3B	-0.218974	0.0389054	24.0435	20.4308	4154.91	ENSG00000253719
TMPO	-0.220033	0.0342729	19.0044	16.1394	3710.26	ENSG00000120802
TUBG1	-0.223847	0.0420322	89.5847	75.7896	4892.55	ENSG00000131462
LRRC20	-0.226709	0.0489891	20.1786	17.0229	1656.83	ENSG00000172731
GLB1L2	-0.227358	0.0411391	20.5659	17.3508	3391.35	ENSG00000149328
BRD3	-0.228	0.0399696	13.299	11.2126	2070.71	ENSG00000169925
ARL6IP5	-0.228875	0.038296	55.2588	46.5673	3196.4	ENSG00000144746
HDAC2	-0.2294	0.0200165	14.7611	12.4625	5128.42	ENSG00000196591
PHF6	-0.229755	0.0434969	9.05483	7.62213	1642.42	ENSG00000156531
GRSF1	-0.230582	0.0263727	27.4023	23.0926	4799.27	ENSG00000132463
DARS	-0.23091	0.0337043	21.2123	17.8558	2280.91	ENSG00000115866
ADNP	-0.231116	0.0293015	13.5703	11.428	2591.86	ENSG00000101126
CACYBP	-0.23183	0.0435211	28.863	24.2532	2943.81	ENSG00000116161
HMGB1	-0.23251	0.0298067	94.9703	79.8238	16527.3	ENSG00000189403
EHMT2	-0.232663	0.0408162	9.68452	8.13167	1595.49	ENSG00000204371
YEATS2	-0.232795	0.0489703	6.14513	5.1563	1420.71	ENSG00000163872
SOGA1	-0.233097	0.0265961	18.4474	15.5108	6247.73	ENSG00000149639
RBBP7	-0.234008	0.0251441	19.6363	16.501	3281.92	ENSG00000102054
HMG20B	-0.234819	0.0321861	77.8555	65.3143	6784.4	ENSG00000064961
METTL7A	-0.235191	0.0399696	18.1253	15.1862	1668.16	ENSG00000185432
NAP1L1	-0.236144	0.0180912	32.0682	26.9295	12526.8	ENSG00000187109
TJP1	-0.236696	0.0238345	23.1914	19.4528	5902.04	ENSG00000104067
PPP6R3	-0.236771	0.037945	15.3997	12.8949	2887.06	ENSG00000110075
GOLGA2P7	-0.237829	0.0373942	27.8245	23.2631	3084.96	ENSG00000225151
HNRNPC	-0.240297	0.0185913	89.2939	74.6459	14721.5	ENSG00000092199
MYH10	-0.241693	0.0219472	15.2365	12.7296	3096.11	ENSG00000133026
CDK1	-0.241795	0.0152691	53.6224	44.8327	4755.02	ENSG00000170312
IARS2	-0.242245	0.0186503	52.3657	43.7604	4883.46	ENSG00000067704
NR2F2	-0.242286	0.0273358	15.0122	12.5293	2191.31	ENSG00000185551
ZMYM2	-0.243049	0.0394852	13.6	11.3231	4169.9	ENSG00000121741
SPTBN2	-0.244286	0.0363954	16.5162	13.7373	3743.71	ENSG00000173898
AKAP13	-0.248519	0.0426157	2.61589	2.16537	1191.3	ENSG00000170776
BDH1	-0.249526	0.0200862	8.12108	6.74157	2157.27	ENSG00000161267
MTR	-0.250683	0.0253996	5.22541	4.33049	1450.76	ENSG00000116984
MKI67	-0.251511	0.0390387	8.89974	7.35825	2565.73	ENSG00000148773
NSL1	-0.251871	0.0402867	4.17058	3.44586	1297.61	ENSG00000117697
HAGHL	-0.252514	0.0460424	9.79617	8.07823	1161.05	ENSG00000103253
BRCA2	-0.253202	0.0442973	3.22806	2.66305	926.948	ENSG00000139618
PJA2	-0.253994	0.0276949	32.3675	26.7586	3772.32	ENSG00000198961
COTL1	-0.254251	0.0383218	12.8065	10.5658	1941.44	ENSG00000103187
TCF3	-0.254846	0.0195308	19.5064	16.1286	2666.27	ENSG00000071564
PPP2R5D	-0.255333	0.0494433	14.6876	12.085	1072.31	ENSG00000112640
MCM5	-0.25571	0.0449402	10.5988	8.72168	1725.22	ENSG00000100297
CENPF	-0.255913	0.0208076	8.61658	7.11696	2256.42	ENSG00000117724
SEC24B	-0.255997	0.038527	8.82616	7.26751	1031.94	ENSG00000138802
GNPDA1	-0.256529	0.025528	17.6719	14.5803	1568.75	ENSG00000113552
MALT1	-0.257154	0.0236515	7.63061	6.29308	1958.37	ENSG00000172175
TUBA4A	-0.257469	0.0187598	38.9802	32.1667	3466.73	ENSG00000127824
NVL	-0.257479	0.0365244	13.0106	10.7042	1344.63	ENSG00000143748
MEN1	-0.257695	0.0249624	18.4408	15.1998	1754.91	ENSG00000133895
AAK1	-0.258214	0.0148653	3.50502	2.89259	1952.69	ENSG00000115977
SCARB2	-0.258872	0.00565743	19.995	16.5354	8659.84	ENSG00000138760
ZMYND19	-0.259385	0.0399301	25.0346	20.5521	1339.71	ENSG00000165724
SMARCC1	-0.259868	0.0117829	16.8425	13.8933	2878.98	ENSG00000173473
KIF5C	-0.261195	0.0442058	3.78546	3.10088	781.587	ENSG00000168280
SMC2	-0.261285	0.0260813	12.5892	10.3413	1822.76	ENSG00000136824
ERO1A	-0.262142	0.023918	9.2501	7.59796	1562.61	ENSG00000197930
NOTCH1	-0.262208	0.0329648	6.95455	5.68306	1651.87	ENSG00000148400
RABEP2	-0.262429	0.0280744	12.5926	10.3227	1266.35	ENSG00000177548
TFDP1	-0.263148	0.0418956	20.2755	16.5874	1695.65	ENSG00000198176
CPNE1	-0.263917	0.0435286	24.2471	19.8212	1953.46	ENSG00000214078
PODXL2	-0.264084	0.0322883	123.619	101.154	6006.4	ENSG00000114631
SNX2	-0.264136	0.0394918	10.7405	8.78332	2064.32	ENSG00000205302
WDHD1	-0.264391	0.0250795	8.1576	6.68538	1164.56	ENSG00000198554
EFNA5	-0.264808	0.0164845	12.4685	10.2331	1602.35	ENSG00000184349
CKB	-0.265234	0.00238224	809.298	666.88	43218.9	ENSG00000166165
NIP7	-0.265319	0.0334455	10.2503	8.38246	1086.01	ENSG00000132603
NUCKS1	-0.265755	0.00474666	69.4998	57.1831	10037.4	ENSG00000069275
RFC3	-0.265787	0.0252284	23.214	18.9809	1481.61	ENSG00000133119
PRKACB	-0.266311	0.0473577	57.2143	46.6238	8585.84	ENSG00000142875
IGF1R	-0.266725	0.0124124	16.8088	13.7845	5240	ENSG00000140443
KRT18	-0.267696	0.0062033	157.218	129.08	10795.1	ENSG00000111057
BICD2	-0.268389	0.0126997	19.4455	15.9253	2802.08	ENSG00000185963
NSMCE4A	-0.269136	0.0419392	8.77786	7.13965	692.878	ENSG00000107672
MACROD1	-0.269359	0.0313261	22.4919	18.3219	1051.02	ENSG00000133315
EPHB3	-0.269515	0.0464299	10.1998	8.29529	1029.36	ENSG00000182580
TRIM28	-0.270865	0.0465484	167.644	136.386	16084.3	ENSG00000130726
MMP15	-0.271195	0.0373661	39.4789	32.088	3720.2	ENSG00000102996
TENT4A	-0.271402	0.0292837	8.45355	6.86797	1196.46	ENSG00000112941
KNTC1	-0.271692	0.0351196	4.16955	3.38969	1051.79	ENSG00000184445
DSC2	-0.27213	0.0115418	14.9072	12.1584	4158.26	ENSG00000134755
RDH11	-0.272523	0.00277176	57.4158	47.0196	7054.45	ENSG00000072042
POT1	-0.273092	0.0391966	4.742	3.84885	920.055	ENSG00000128513
FAM49B	-0.273176	0.0326793	4.7113	3.82486	957.721	ENSG00000153310
NUP93	-0.273279	0.0129287	8.77367	7.15665	2176.99	ENSG00000102900
YIPF1	-0.274297	0.0302123	23.6027	19.1681	1069.88	ENSG00000058799
NDRG2	-0.274533	0.0300668	7.72978	6.27409	1298.99	ENSG00000165795
AGFG2	-0.274733	0.0343692	7.33458	5.94862	895.465	ENSG00000106351
ALDH9A1	-0.275223	0.0173617	43.3474	35.256	3194.61	ENSG00000143149
ATP8B2	-0.275252	0.0487158	7.20102	5.82214	1219.54	ENSG00000143515
LAD1	-0.275354	0.0212367	43.8317	35.612	3319.53	ENSG00000159166
FOXM1	-0.275402	0.0437787	28.5139	23.06	3104.19	ENSG00000111206
TWISTNB	-0.275555	0.0372413	16.0498	12.9994	1409.04	ENSG00000105849
FAM174B	-0.27652	0.0287517	14.2949	11.5801	1420.7	ENSG00000185442
IVNS1ABP	-0.276645	0.0272408	5.16104	4.18503	904.024	ENSG00000116679
CLSTN3	-0.278271	0.0434112	4.72768	3.81303	724.236	ENSG00000139182
AK3	-0.278434	0.0330393	18.2056	14.7176	1777.76	ENSG00000147853
EYA3	-0.279186	0.026556	5.92624	4.7941	846.106	ENSG00000158161
CCNG2	-0.280006	0.02458	5.43766	4.39671	896.039	ENSG00000138764
AKR7A2	-0.280486	0.0439734	30.6457	24.6759	1210.51	ENSG00000053371
RNF44	-0.280627	0.00958191	24.59	19.9176	3076.96	ENSG00000146083
MEX3C	-0.281596	0.0481985	6.24947	5.02385	1086.15	ENSG00000176624
NFIX	-0.281771	0.00268223	156.402	127.164	21955.5	ENSG00000008441
ATP2B1	-0.282202	0.00909377	8.05584	6.52771	1700.89	ENSG00000070961
MEGF8	-0.282923	0.0123806	7.64487	6.18646	1932.46	ENSG00000105429
SLC25A16	-0.283048	0.0211474	9.959	8.0415	1739.38	ENSG00000122912
RIC8A	-0.283048	0.0489554	18.5795	14.911	2750.65	ENSG00000177963
BNIP3	-0.283268	0.00580308	38.8421	31.4965	4601.76	ENSG00000176171
MPP6	-0.283411	0.00937722	6.23513	5.04712	1298.67	ENSG00000105926
LINC00839	-0.283419	0.0407641	3.89607	3.1301	727.104	ENSG00000185904
CDK13	-0.283488	0.0339631	2.88121	2.31847	1572.68	ENSG00000065883
MSH6	-0.283908	0.0135381	7.42188	5.99935	1812.67	ENSG00000116062
FANCA	-0.284052	0.0399696	3.06367	2.45892	660.594	ENSG00000187741
BRD2	-0.284197	0.00150159	40.8472	33.1755	6732.61	ENSG00000204256
MYO1D	-0.284696	0.0180063	10.5652	8.52462	1920.4	ENSG00000176658
EIF2AK4	-0.285063	0.0243107	11.6301	9.36512	3092.28	ENSG00000128829
FBRSL1	-0.285158	0.00556789	17.5128	14.1789	3651.46	ENSG00000112787
G3BP2	-0.285356	0.02381	54.0158	43.488	8604.75	ENSG00000138757
SOAT1	-0.285478	0.0376068	7.70282	6.18377	1195.13	ENSG00000057252
DNM1L	-0.286012	0.0108406	19.9756	16.1254	3229.84	ENSG00000087470
MSTO2P	-0.286043	0.0328561	19.2105	15.4226	727.184	ENSG00000203761
MAGED1	-0.286172	0.00377475	38.9783	31.5636	5213.94	ENSG00000179222
CSNK1G3	-0.28653	0.00880883	12.5334	10.1236	1391.82	ENSG00000151292
ZBED3	-0.287335	0.0247333	6.94499	5.58268	996.754	ENSG00000132846
CEP192	-0.287407	0.0320038	3.36054	2.69562	736.693	ENSG00000101639
TRRAP	-0.287494	0.0374395	5.46406	4.37694	2414.75	ENSG00000196367
ARHGDIA	-0.287502	0.00857325	86.4692	69.7519	5518.08	ENSG00000141522
CYTH3	-0.287665	0.0459853	13.6452	10.913	1752.4	ENSG00000008256
DENND1A	-0.287984	0.027698	6.05891	4.86194	1376.08	ENSG00000119522
MRPL11	-0.289555	0.0100394	25.1947	20.2883	1418.8	ENSG00000174547
CSRNP2	-0.28984	0.0258403	6.75287	5.41204	781.667	ENSG00000110925
STARD3NL	-0.290009	0.0426157	16.7934	13.4124	1613.58	ENSG00000010270
TMEM50B	-0.290114	0.00813884	14.4159	11.6133	1425.65	ENSG00000142188
BBX	-0.290406	0.0131103	10.7819	8.67054	2842.1	ENSG00000114439
ADH5	-0.29096	0.0101972	19.6359	15.7959	2118.24	ENSG00000197894
RYK	-0.291085	0.04591	7.63234	6.08555	1356.23	ENSG00000163785
RAD21	-0.291494	0.0105486	32.2004	25.8885	4419.11	ENSG00000164754
NA	-0.291955	0.00408451	204.575	164.876	2932.25	ENSG00000259781
ACAA1	-0.292074	0.00388783	17.3019	13.9475	2728.2	ENSG00000060971
PAXIP1	-0.292137	0.0386002	3.00485	2.39377	639.596	ENSG00000157212
MXI1	-0.293145	0.0167799	7.99427	6.40777	1045.21	ENSG00000119950
FLVCR1	-0.293146	0.0247952	9.19145	7.34726	1304.92	ENSG00000162769
ARL5B	-0.293633	0.0408793	10.4369	8.31164	1651.57	ENSG00000165997
PUS3	-0.294301	0.035189	12.8958	10.2771	572.252	ENSG00000110060
PRPS1	-0.294514	0.00229284	56.6896	45.6536	3298.13	ENSG00000147224
NEK1	-0.295031	0.0453642	2.99286	2.37858	548.275	ENSG00000137601
BNIP2	-0.295053	0.00744152	12.316	9.88701	2173.84	ENSG00000140299
TET3	-0.295243	0.0194455	6.7614	5.40294	1833.92	ENSG00000187605
FIGNL1	-0.295257	0.00947662	9.85199	7.89544	1097.64	ENSG00000132436
USP13	-0.296062	0.0434343	6.9487	5.51663	1248.93	ENSG00000058056
JMY	-0.296289	0.0184206	6.12307	4.89164	1230.93	ENSG00000152409
MEAF6	-0.296486	0.0059265	36.0226	28.8935	2781.09	ENSG00000163875
PCDHB5	-0.296881	0.0356566	15.228	12.1064	1144.51	ENSG00000113209
NAV1	-0.297773	0.0242353	1.62447	1.2936	804.974	ENSG00000134369
ERCC6L	-0.298006	0.0329901	5.7598	4.57826	551.746	ENSG00000186871
RETREG1	-0.298308	0.0312932	7.90554	6.28324	796.31	ENSG00000154153
C2CD2L	-0.298325	0.0206914	4.74554	3.78041	965.374	ENSG00000172375
TXLNGY	-0.299251	0.0390101	3.10832	2.46017	778.352	ENSG00000131002
FAM120C	-0.299675	0.012559	5.04732	4.02666	980.939	ENSG00000184083
SLC25A10	-0.300269	0.00468024	26.6704	21.3386	1545.97	ENSG00000183048
FBXL20	-0.300271	0.0410187	1.8155	1.43674	441.645	ENSG00000108306
KDM1A	-0.301734	0.00693169	18.1898	14.5245	2186.49	ENSG00000004487
CDK4	-0.302416	0.0198855	38.558	30.6205	2629.68	ENSG00000135446
ESCO2	-0.302923	0.0390387	4.58898	3.62604	804.714	ENSG00000171320
ZCCHC2	-0.303066	0.0269761	5.28887	4.19038	1191.99	ENSG00000141664
NCAPD2	-0.303312	0.0417281	29.9013	23.5755	4250.9	ENSG00000010292
CAB39L	-0.303352	0.0241732	8.04079	6.37625	875.72	ENSG00000102547
ZDHHC7	-0.303627	0.0210086	26.3913	20.9302	2294.76	ENSG00000153786
TDP1	-0.304578	0.025166	6.31833	5.0004	865.939	ENSG00000042088
FBXO38	-0.304646	0.00650888	9.08976	7.24335	1750.23	ENSG00000145868
HDAC5	-0.305305	0.0323874	4.06208	3.20583	680.239	ENSG00000108840
PRKCI	-0.3058	0.00419007	15.9773	12.7361	2038.32	ENSG00000163558
AHCTF1	-0.307315	0.0144613	12.2658	9.71902	2592.47	ENSG00000153207
FAM57A	-0.307698	0.0138816	15.8218	12.5353	953.209	ENSG00000167695
THAP11	-0.308057	0.0485567	17.4618	13.7073	809.544	ENSG00000168286
SLC26A2	-0.308207	0.032326	10.0356	7.90253	1896.66	ENSG00000155850
RERE	-0.308476	0.0293925	3.06721	2.41362	950.267	ENSG00000142599
MTMR4	-0.308713	0.00500205	8.50225	6.75677	1401.36	ENSG00000108389
NCOR1	-0.308769	0.00608623	13.5385	10.7523	4597.12	ENSG00000141027
ZFYVE16	-0.309368	0.0330249	6.16893	4.84773	2096.58	ENSG00000039319
UCK1	-0.309638	0.0111825	20.7108	16.3981	1223.69	ENSG00000130717
E2F1	-0.309858	0.0485567	34.2383	26.8042	2017.42	ENSG00000101412
LIN54	-0.309909	0.0238608	4.15577	3.27388	617.24	ENSG00000189308
RREB1	-0.309909	0.00579905	4.81585	3.82162	1831	ENSG00000124782
TRAPPC11	-0.310481	0.0123382	8.59007	6.79216	1103.87	ENSG00000168538
SSX2IP	-0.311703	0.00119654	12.1282	9.64256	2310.72	ENSG00000117155
MORC4	-0.311964	0.0233483	11.6621	9.17913	1541.19	ENSG00000133131
PASK	-0.312246	0.00113356	11.9675	9.51762	2820.75	ENSG00000115687
ATPAF1	-0.31253	0.00219585	30.5446	24.2499	3821.79	ENSG00000123472
RNF144A	-0.312889	0.0444341	5.92299	4.62885	836.178	ENSG00000151692
PHETA1	-0.313198	0.0278672	9.9935	7.83942	736.38	ENSG00000198324
CAT	-0.313371	0.0327685	32.729	25.6516	2567.09	ENSG00000121691
MYD88	-0.313471	0.0294045	12.4589	9.77532	1089.68	ENSG00000172936
CNOT6L	-0.313845	0.0230249	3.22046	2.53084	661.877	ENSG00000138767
DIP2B	-0.314212	0.00950485	7.44714	5.88019	1694.87	ENSG00000066084
ERBB3	-0.314342	0.00291925	15.3189	12.1396	3049.36	ENSG00000065361
HMGN2	-0.314391	0.00199727	83.3479	66.102	5855.46	ENSG00000198830
MTOR	-0.314413	0.00908807	10.9636	8.65306	2920.81	ENSG00000198793
KLHL20	-0.314618	0.0291989	9.114	7.14468	847.757	ENSG00000076321
H3F3B	-0.315342	0.00947662	95.2195	75.0457	12831.6	ENSG00000132475
ZBED1	-0.315605	0.0320101	10.3219	8.07482	1076.77	ENSG00000214717
ITPKB	-0.318183	0.0146778	4.06081	3.18615	626.459	ENSG00000143772
UBE2G1	-0.318237	0.00572431	25.4797	20.0875	2541.11	ENSG00000132388
C9orf40	-0.318266	0.0254828	11.3497	8.87654	584.224	ENSG00000135045
TTC6	-0.318445	0.0033079	6.95328	5.48906	1278.12	ENSG00000139865
FBXO28	-0.318758	0.00692694	18.3515	14.4453	2425.71	ENSG00000143756
COG5	-0.319952	0.0395594	2.96821	2.30884	548.948	ENSG00000164597
ACTR1B	-0.320221	0.0228542	28.7916	22.4952	1822.28	ENSG00000115073
ANKS6	-0.320702	0.0215083	3.63536	2.84135	705.175	ENSG00000165138
DHTKD1	-0.320924	0.0322883	7.97776	6.20996	922.974	ENSG00000181192
ZBTB39	-0.321718	0.0485567	3.06295	2.37156	418.504	ENSG00000166860
CNDP2	-0.321986	0.00402791	67.3603	53.0001	17481.8	ENSG00000133313
NUDT9	-0.322033	0.00210998	21.0183	16.5647	1474.82	ENSG00000170502
PPP1R14B	-0.322177	0.00584229	193.046	151.636	7021.25	ENSG00000173457
ZSCAN25	-0.322631	0.021216	3.47747	2.71341	539.655	ENSG00000197037
SMARCD2	-0.322851	0.000344635	56.8902	44.9637	4672.65	ENSG00000108604
CASKIN1	-0.322995	0.0291097	3.24206	2.51963	416.871	ENSG00000167971
LRRC8B	-0.323007	0.0174244	5.29824	4.13865	952.23	ENSG00000197147
SLC5A3	-0.323903	0.0258998	4.68273	3.64169	1182.9	ENSG00000198743
USP6NL	-0.324128	0.0243095	2.43069	1.8927	754.37	ENSG00000148429
RRM2	-0.32524	0.0208057	31.3491	24.4247	6273.35	ENSG00000171848
TXNDC16	-0.325688	0.00529796	10.4002	8.15159	1078.78	ENSG00000087301
SLC9A7	-0.325709	0.0223404	7.58031	5.89428	1652.18	ENSG00000065923
SH3PXD2B	-0.325791	0.0321019	8.93923	6.92317	1606.64	ENSG00000174705
ZDHHC20	-0.32609	0.0136904	40.3219	31.44	4914.41	ENSG00000180776
PCNX4	-0.326827	0.00292782	3.29565	2.58597	1592.79	ENSG00000126773
SORT1	-0.327119	0.0187389	5.28768	4.11262	1054.1	ENSG00000134243
FANCI	-0.327411	0.0256727	12.9022	10.0048	2185.62	ENSG00000140525
HOMER1	-0.327645	0.0176045	7.10578	5.52704	955.143	ENSG00000152413
DIP2A	-0.328389	0.00125008	6.4053	5.02853	1932.67	ENSG00000160305
LMNB1	-0.328562	0.000493207	57.4293	45.1794	4579.95	ENSG00000113368
ZNF395	-0.329225	0.0163361	3.90047	3.03042	494.568	ENSG00000186918
USPL1	-0.329659	0.0339631	4.14022	3.19598	461.929	ENSG00000132952
PSEN2	-0.329732	0.0215083	12.6791	9.82979	1022.94	ENSG00000143801
USP42	-0.329761	0.0234644	3.71413	2.87865	572.825	ENSG00000106346
FBXL4	-0.330129	0.0193497	3.54209	2.74832	627.392	ENSG00000112234
IL17RC	-0.33027	0.0111166	21.3973	16.6467	2122.04	ENSG00000163702
TBC1D13	-0.330563	0.0137835	14.6395	11.3741	1256.36	ENSG00000107021
TRIM4	-0.331423	0.00827785	10.768	8.38569	1150.96	ENSG00000146833
UTRN	-0.331505	0.00543472	12.6361	9.85234	4034.98	ENSG00000152818
SESN3	-0.331655	0.00717783	14.8003	11.521	3419.13	ENSG00000149212
NA	-0.331687	0.0437911	6.92903	5.32017	307.007	ENSG00000277013
SMARCD1	-0.33195	0.00400874	10.4406	8.14889	1173.01	ENSG00000066117
EPHX2	-0.332071	0.0142491	11.783	9.14117	1149.89	ENSG00000120915
PLPP6	-0.332448	0.000405614	40.3987	31.704	2607.96	ENSG00000205808
KDM5B	-0.333397	0.0249947	3.50699	2.706	1975.65	ENSG00000117139
YOD1	-0.333417	0.00880883	8.14494	6.32877	1159.59	ENSG00000180667
B4GAT1	-0.333671	0.0128977	23.8705	18.507	1044.95	ENSG00000174684
SSPO	-0.333756	0.0440395	1.39001	1.06339	637.334	ENSG00000197558
TCF19	-0.333914	0.0148827	12.8808	9.97719	992.186	ENSG00000137310
BCAP29	-0.334236	0.00231152	8.51573	6.64389	1566.19	ENSG00000075790
KIF13A	-0.334247	0.00672116	3.35796	2.61119	816.828	ENSG00000137177
PNKD	-0.335217	0.000954054	23.7237	18.528	2691.04	ENSG00000127838
CPT1A	-0.335292	0.0059281	39.188	30.4231	5619.79	ENSG00000110090
BBS4	-0.335586	0.00876568	12.1175	9.39731	1096.45	ENSG00000140463
NUP133	-0.336057	0.0322722	13.6683	10.492	1805.04	ENSG00000069248
RTKN2	-0.336089	0.0327977	2.15466	1.65478	458.34	ENSG00000182010
EPHB4	-0.336128	0.0026077	16.575	12.9118	2331.97	ENSG00000196411
RNF138	-0.33721	0.0141731	10.5427	8.14512	866.967	ENSG00000134758
METAP1	-0.337224	0.00145202	21.286	16.5898	1895.8	ENSG00000164024
H2AFZ	-0.33729	0.00208373	237.616	184.812	11781.2	ENSG00000164032
TBC1D30	-0.337721	0.0208019	5.70519	4.39293	1156.91	ENSG00000111490
ZNF503	-0.337749	0.0435286	4.86348	3.70948	337.574	ENSG00000165655
MOSPD1	-0.338086	0.0413086	6.982	5.33896	402.507	ENSG00000101928
ZBTB37	-0.338233	0.00234336	2.60932	2.02905	1109.19	ENSG00000185278
KDM2B	-0.338629	0.00942186	3.6707	2.83887	1090.24	ENSG00000089094
RNF2	-0.338725	0.026852	6.57034	5.04208	557.27	ENSG00000121481
EXO1	-0.339131	0.0375208	4.176	3.19218	374.504	ENSG00000174371
NIPSNAP1	-0.339197	0.0152943	64.6351	49.8785	4315.01	ENSG00000184117
ANK3	-0.339291	0.000103377	9.31228	7.2748	5249.4	ENSG00000151150
AJM1	-0.339632	0.00606148	12.5056	9.67719	1195.63	ENSG00000232434
ZNF74	-0.339809	0.0173113	3.87107	2.98092	526.232	ENSG00000185252
ORC1	-0.339952	0.0326176	8.27303	6.33129	559.997	ENSG00000085840
CBX2	-0.340046	0.00084184	13.2231	10.2961	1638.68	ENSG00000173894
ZNF551	-0.340471	0.0447248	3.52144	2.68273	358.484	ENSG00000204519
ZWINT	-0.340582	0.000465256	45.4681	35.424	2362.36	ENSG00000122952
C4orf46	-0.34079	0.0390757	5.374	4.10109	422.572	ENSG00000205208
CBL	-0.342075	0.00526496	4.27728	3.3071	1093.95	ENSG00000110395
MKLN1	-0.342239	0.0100031	4.70675	3.62764	1318.25	ENSG00000128585
ZNF264	-0.342533	0.00149802	4.80076	3.72559	1312.79	ENSG00000083844
ARHGAP1	-0.34326	0.00569801	16.2059	12.515	2167.3	ENSG00000175220
ZNF677	-0.343339	0.0194922	2.71746	2.08197	551.213	ENSG00000197928
AGO4	-0.343572	0.00692538	4.85043	3.73967	783.408	ENSG00000134698
INPP4B	-0.343738	0.0371159	1.36313	1.03825	417.561	ENSG00000109452
ACAA2	-0.343954	0.0462358	3.49434	2.65281	371.578	ENSG00000167315
ZNF764	-0.343979	0.0248473	8.1188	6.20571	547.86	ENSG00000169951
MRAS	-0.343996	0.0228542	3.80295	2.90705	515.903	ENSG00000158186
FBXL17	-0.344088	0.0110177	44.3367	34.1648	7836.32	ENSG00000145743
ZMYM3	-0.344826	0.0123234	4.62124	3.54418	693.817	ENSG00000147130
SOX12	-0.345004	0.00190234	38.1387	29.5155	3848.45	ENSG00000177732
MMAA	-0.345297	0.0270203	1.93418	1.47335	341.535	ENSG00000151611
TAB3	-0.34593	0.00354457	3.07974	2.37539	851.914	ENSG00000157625
CDC42BPA	-0.346082	0.00339138	11.0077	8.49713	3368.09	ENSG00000143776
ASRGL1	-0.347046	0.00951522	6.04762	4.64271	602.332	ENSG00000162174
PHIP	-0.347069	0.00453877	3.67462	2.8308	1176.35	ENSG00000146247
BRI3	-0.347486	0.0322082	19.5471	14.8397	2171.11	ENSG00000164713
ANXA4	-0.347925	0.00173946	5.47121	4.22697	1317.82	ENSG00000196975
CKAP2	-0.348131	0.00282482	15.3132	11.8034	1514.86	ENSG00000136108
MAP4K4	-0.348163	0.000211956	12.5555	9.73526	3275.69	ENSG00000071054
PAQR4	-0.348387	0.0321467	7.10754	5.39913	456.669	ENSG00000162073
PRR7	-0.349233	0.025505	64.2762	48.7733	2434.79	ENSG00000131188
NA	-0.349258	0.00594578	15.3049	11.7512	869.258	ENSG00000260244
CCDC126	-0.349327	0.0330393	4.74386	3.59782	363.518	ENSG00000169193
CDK2AP1	-0.349382	0.0175122	26.292	20.0388	3430.69	ENSG00000111328
SPATA5L1	-0.349836	0.0216982	7.8253	5.95667	575.198	ENSG00000171763
HS3ST1	-0.350269	0.00829399	3.53285	2.70749	570.033	ENSG00000002587
APP	-0.350931	0.000168432	37.3298	28.8982	5139.19	ENSG00000142192
MCM2	-0.350984	0.0231356	25.6823	19.5198	2618.49	ENSG00000073111
FBXL3	-0.351261	0.0258572	3.23476	2.45616	494.745	ENSG00000005812
RASAL2	-0.351278	0.0402154	1.08222	0.816661	374.301	ENSG00000075391
SMCHD1	-0.352279	0.000401116	13.3361	10.2999	3611.02	ENSG00000101596
GMCL1	-0.352804	0.00231265	8.5937	6.60802	913.672	ENSG00000087338
MAOA	-0.352876	0.000211865	65.5798	50.6769	7895.82	ENSG00000189221
TMTC4	-0.354182	0.0212534	5.24216	3.97572	710.31	ENSG00000125247
TOP2B	-0.354541	9.51e-05	40.0316	31.0093	5275.26	ENSG00000077097
SLC35B4	-0.354594	0.00510865	11.5717	8.85305	1753.56	ENSG00000205060
CFL2	-0.355184	0.00266524	5.78036	4.43216	900.757	ENSG00000165410
TUBB	-0.355246	0.000189164	307.928	237.564	21499.8	ENSG00000196230
H2AFX	-0.355252	0.0211361	176.408	133.591	6147.16	ENSG00000188486
DCLRE1B	-0.356116	0.0413338	4.46589	3.35293	371.568	ENSG00000118655
ZNF714	-0.356593	0.00171663	6.32549	4.85021	1102.97	ENSG00000160352
PTPRS	-0.356598	0.00940121	13.8351	10.5318	2564.12	ENSG00000105426
SKP2	-0.356925	0.0124381	15.2046	11.556	1261.53	ENSG00000145604
PCNX1	-0.357103	0.00657986	3.51024	2.67707	1270.63	ENSG00000100731
XXYLT1	-0.357179	0.0230867	10.1882	7.69857	1185.81	ENSG00000173950
EBPL	-0.358534	0.0058782	27.7015	21.1229	935.777	ENSG00000123179
FOXP1	-0.3587	0.0239475	0.55859	0.421065	441.891	ENSG00000114861
FBXW2	-0.358702	0.000729826	8.44024	6.47847	2065.14	ENSG00000119402
LGR4	-0.359294	0.00993854	7.26156	5.51715	997.731	ENSG00000205213
C16orf70	-0.359442	0.000909555	8.38697	6.42703	1085.66	ENSG00000125149
DNAH5	-0.359448	0.0149107	1.1652	0.88146	414.269	ENSG00000039139
CREB1	-0.359452	0.000645	5.07286	3.89051	1336.03	ENSG00000118260
CCDC85B	-0.359826	0.0275212	70.8201	53.263	2323.32	ENSG00000175602
CHD7	-0.359954	0.0114899	1.61275	1.2222	592.81	ENSG00000171316
CDK8	-0.360367	0.0233742	12.4437	9.37739	948.516	ENSG00000132964
SNX30	-0.360548	0.00569801	3.75447	2.85765	946.893	ENSG00000148158
SOX13	-0.360598	0.0072778	3.22807	2.45268	517.869	ENSG00000143842
RAB29	-0.360829	0.00113356	19.9725	15.2883	1691.27	ENSG00000117280
UAP1L1	-0.361821	0.00187064	8.95943	6.83914	1022.33	ENSG00000197355
EDA	-0.362034	0.0297354	5.7576	4.31979	866.924	ENSG00000158813
BTG2	-0.362723	0.00401592	14.5047	11.0345	865.075	ENSG00000159388
TMEM109	-0.363646	0.00798669	78.6748	59.6231	3631.04	ENSG00000110108
KLF15	-0.363836	0.00180494	16.5778	12.6343	1009.94	ENSG00000163884
PPM1F	-0.364228	0.00269405	3.54712	2.69823	774.133	ENSG00000100034
ZNF142	-0.365747	0.00412703	5.15083	3.90906	778.501	ENSG00000115568
PELI1	-0.366131	0.0390387	3.62673	2.69956	317.972	ENSG00000197329
FAM129A	-0.366279	0.0495042	0.0715791	0.0134944	8.70662	ENSG00000135842
ZNF805	-0.366309	0.0215083	1.92293	1.44189	420.388	ENSG00000204524
SH3BP4	-0.367057	0.0186502	6.7303	5.05184	1025.59	ENSG00000130147
RAB3D	-0.367099	0.0252284	27.4004	20.4674	2578.25	ENSG00000105514
AMER1	-0.367405	0.0090714	3.22829	2.42752	584.18	ENSG00000184675
ZNF470	-0.36875	0.0101172	2.14917	1.61809	447.571	ENSG00000197016
DUSP7	-0.369257	0.0113127	6.57695	4.97032	804.26	ENSG00000164086
NEK6	-0.370667	0.00983723	17.4749	13.1409	1662.19	ENSG00000119408
PFKP	-0.371304	0.0128925	5.89898	4.43064	704.857	ENSG00000067057
TMEM62	-0.371357	0.043767	2.76823	2.04848	280.86	ENSG00000137842
ARHGAP4	-0.372472	0.0343692	2.32705	1.72018	277.461	ENSG00000089820
GLDC	-0.372677	0.0262696	1.80615	1.34466	346.036	ENSG00000178445
NOX5	-0.372695	0.0325723	1.15931	0.859674	310.811	ENSG00000255346
GTSE1	-0.372888	0.00621008	9.81935	7.39372	869.817	ENSG00000075218
RIC8B	-0.373502	0.0445463	1.51479	1.11481	250.995	ENSG00000111785
C17orf58	-0.373841	0.0383329	5.81391	4.29727	297.646	ENSG00000186665
CHST14	-0.374318	0.0130465	14.0028	10.4773	1074.92	ENSG00000169105
SLC23A2	-0.374521	0.00783908	3.68649	2.76801	596.813	ENSG00000089057
RPS6KA6	-0.374892	0.00744152	3.98141	2.99131	753.355	ENSG00000072133
CEP68	-0.375274	0.0257088	2.13857	1.58802	394.803	ENSG00000011523
TLE1	-0.375759	0.0291216	3.78374	2.80323	416.615	ENSG00000196781
USP49	-0.376191	0.0463099	1.12943	0.82961	262.856	ENSG00000164663
OXCT1	-0.376366	0.000132277	35.5811	27.0235	3153.56	ENSG00000083720
IRX2	-0.377047	0.0139982	6.25426	4.66767	456.102	ENSG00000170561
ADO	-0.377281	0.00858146	16.5216	12.3675	1287.34	ENSG00000181915
TFRC	-0.377445	0.010663	86.8431	64.774	14518.4	ENSG00000072274
PIK3CD	-0.378478	0.000380987	11.1251	8.41775	1520.34	ENSG00000171608
FAM217B	-0.379172	0.0148986	5.19029	3.86444	597.728	ENSG00000196227
FUT11	-0.379187	0.00733799	3.88405	2.90513	410.804	ENSG00000196968
SEMA4A	-0.37931	0.00118402	9.14293	6.89297	1334	ENSG00000196189
ZNF654	-0.379992	0.00696948	4.55964	3.41174	666.36	ENSG00000175105
SIM2	-0.380683	0.0101002	3.70956	2.76693	608.872	ENSG00000159263
DHRS7	-0.381102	2.71e-05	78.7034	59.6874	5524.18	ENSG00000100612
ZCCHC24	-0.381123	0.00339991	9.24673	6.93786	1004.36	ENSG00000165424
TRNP1	-0.381257	0.0447205	10.9458	8.00917	460.872	ENSG00000253368
PER3	-0.38184	0.0191697	3.60851	2.67242	624.98	ENSG00000049246
EPOP	-0.381962	0.00711816	10.746	8.02443	857.654	ENSG00000273604
RFK	-0.382347	0.000471636	23.8024	17.9508	1984.21	ENSG00000135002
CWF19L2	-0.382735	0.0045005	7.10718	5.31008	546.312	ENSG00000152404
EMB	-0.383071	0.00338668	22.208	16.6198	2499.68	ENSG00000170571
PCDH1	-0.383115	0.00356589	13.9534	10.4462	1769.56	ENSG00000156453
IL17RD	-0.383304	0.0485567	1.12387	0.819458	228.276	ENSG00000144730
PTBP2	-0.38339	0.0099814	1.54622	1.1496	428.483	ENSG00000117569
GPC4	-0.383614	0.049428	2.54202	1.85184	267.702	ENSG00000076716
DEPDC1	-0.383616	0.00605737	10.3448	7.71851	1310.25	ENSG00000024526
COL26A1	-0.383739	0.0366456	3.3417	2.44887	220.614	ENSG00000160963
SLC29A4	-0.383933	0.00525796	3.96405	2.95773	494.174	ENSG00000164638
ACPP	-0.384009	0.0313858	2.81082	2.0633	256.301	ENSG00000014257
PBX3	-0.384048	0.016987	3.51387	2.6003	340.213	ENSG00000167081
HTRA1	-0.384248	0.0252185	10.4797	7.71966	503.094	ENSG00000166033
PAG1	-0.384361	0.0300981	2.15234	1.58114	505.62	ENSG00000076641
SCAMP1	-0.38441	0.000976105	25.4186	19.0974	3689.55	ENSG00000085365
PRRG4	-0.385257	0.000788705	12.3248	9.259	1469.89	ENSG00000135378
TMOD2	-0.387101	0.0321467	1.08902	0.797358	268.727	ENSG00000128872
MPZL2	-0.388084	0.00183877	6.84084	5.11548	696.284	ENSG00000149573
STXBP5	-0.388192	0.00441996	2.60947	1.94189	587.364	ENSG00000164506
MEX3B	-0.388269	0.0141723	6.08122	4.49537	564.217	ENSG00000183496
SLC17A5	-0.389187	0.00401811	6.98862	5.20372	515.445	ENSG00000119899
FOLH1B	-0.389325	0.000236998	21.1093	15.8543	1133.07	ENSG00000134612
ZNF304	-0.389341	0.00385095	5.00085	3.72159	493.919	ENSG00000131845
NA	-0.389345	0.00530571	3.85934	2.86382	592.909	ENSG00000276710
EPB41L4B	-0.389756	0.000146705	12.6387	9.49829	2142.89	ENSG00000095203
SAPCD2	-0.389933	0.018729	40.9668	30.1059	3330.38	ENSG00000186193
PHTF2	-0.390588	0.00113325	6.79803	5.0793	1261.67	ENSG00000006576
ZBTB44	-0.391066	0.000347338	6.78425	5.08403	1608.62	ENSG00000196323
SLX4	-0.391702	0.00261847	3.5759	2.66103	658.915	ENSG00000188827
SRD5A1	-0.391888	0.000420647	10.893	8.14997	1785.37	ENSG00000145545
AASDHPPT	-0.392153	0.00257773	9.37641	6.97947	1206.29	ENSG00000149313
ABHD17B	-0.392255	0.016409	8.16646	6.00495	515.192	ENSG00000107362
PHF12	-0.39227	9.51e-05	7.3009	5.47918	1919.84	ENSG00000109118
MAP3K20	-0.392403	0.0132705	1.6774	1.23392	493.748	ENSG00000091436
KHK	-0.392405	0.0442973	3.45968	2.5041	223.477	ENSG00000138030
CDH15	-0.392996	0.0386162	1.94336	1.40749	190.528	ENSG00000129910
PACS1	-0.393392	0.000142709	7.94499	5.95206	1557.99	ENSG00000175115
ZNF614	-0.393862	0.00355184	5.38449	3.9954	648.002	ENSG00000142556
ATG2B	-0.394467	0.00587746	3.399	2.51387	1035.64	ENSG00000066739
BTBD2	-0.394521	0.000889679	31.9068	23.7854	4067.09	ENSG00000133243
IL1RAP	-0.394821	0.01902	2.08896	1.52965	513.849	ENSG00000196083
MCM6	-0.394864	0.0027908	16.9849	12.6066	1503.33	ENSG00000076003
QRICH2	-0.394967	0.00631242	3.38648	2.49824	417.531	ENSG00000129646
CSNK1A1	-0.395203	0.02458	37.4723	27.383	6776.89	ENSG00000113712
SLC37A4	-0.395262	0.000110303	17.4529	13.0662	2319.49	ENSG00000137700
CLCN2	-0.395856	0.000674371	5.0427	3.75444	921.073	ENSG00000114859
EMP2	-0.396017	0.00332129	5.84469	4.33245	1081.82	ENSG00000213853
ZNF667	-0.396515	0.00744136	2.44138	1.79648	458.705	ENSG00000198046
RFX5	-0.396588	0.00124474	29.368	21.8276	2884.55	ENSG00000143390
FGD4	-0.397259	0.00203332	2.62227	1.94313	596.186	ENSG00000139132
CACNB3	-0.397416	0.00324637	3.89603	2.87967	595.46	ENSG00000167535
MAP2K3	-0.398096	0.000296238	34.2325	25.5199	2777.17	ENSG00000034152
NPTX2	-0.398865	0.0302771	5.37395	3.89521	344.945	ENSG00000106236
HTRA2	-0.399779	0.00719937	9.36893	6.89122	599.517	ENSG00000115317
TTK	-0.399872	0.00798874	6.17499	4.5358	602.563	ENSG00000112742
NA	-0.400374	0.00187245	10.3629	7.67167	923.738	ENSG00000280081
TYMS	-0.40074	0.0244777	15.8909	11.5287	815.58	ENSG00000176890
SLC16A10	-0.401032	0.02381	1.59415	1.15704	379.824	ENSG00000112394
OSBPL1A	-0.401149	0.000812921	6.26381	4.6449	1076.08	ENSG00000141447
USP33	-0.401326	0.000699401	14.4586	10.7294	2140.85	ENSG00000077254
RNF157	-0.40137	0.0235981	2.7844	2.02148	467.223	ENSG00000141576
NA	-0.401408	0.00361826	11.4483	8.44011	462.798	ENSG00000272189
SLC25A30	-0.401419	0.00253382	5.1045	3.77063	740.818	ENSG00000174032
RRAGD	-0.401756	0.00259911	6.98244	5.15637	756.425	ENSG00000025039
MAP3K4	-0.401944	0.00118603	4.81511	3.56073	774.057	ENSG00000085511
ST3GAL1	-0.402083	6.88e-06	39.3463	29.4145	7478.14	ENSG00000008513
CD24	-0.402271	0.01152	6.72366	4.91168	442.579	ENSG00000272398
ZNF510	-0.402401	0.0123933	3.03065	2.21515	381.608	ENSG00000081386
TMX4	-0.403057	0.000913115	19.6485	14.5411	2754.29	ENSG00000125827
FAM117B	-0.403721	0.00426781	5.48579	4.03463	725.786	ENSG00000138439
STEAP2	-0.405214	1.02e-06	83.2379	62.1112	15571.8	ENSG00000157214
C9orf152	-0.405582	0.000968281	9.86223	7.28123	620.711	ENSG00000188959
C11orf95	-0.405877	0.0459628	1.42288	1.0153	178.175	ENSG00000188070
ARFGEF3	-0.406935	0.00223389	27.2684	20.0742	8642.75	ENSG00000112379
FAM110B	-0.407013	0.00806294	5.60639	4.09606	589.227	ENSG00000169122
PRKX	-0.407382	0.000979263	6.04758	4.46149	833.047	ENSG00000183943
SLC39A10	-0.407641	0.000179228	7.09307	5.2547	1049.34	ENSG00000196950
FAAH	-0.408045	4.79e-05	55.2111	40.9695	3218.89	ENSG00000117480
KCND3	-0.409412	0.032326	2.17976	1.56121	361.396	ENSG00000171385
PRKAR2B	-0.409539	0.00209523	9.6144	7.06235	873.244	ENSG00000005249
DFFB	-0.409587	0.00308103	5.35382	3.92459	441.159	ENSG00000169598
LRIG1	-0.409612	0.000487267	30.8225	22.7394	4627.49	ENSG00000144749
PPFIA2	-0.410451	4.2e-05	8.80819	6.52873	1615.41	ENSG00000139220
ZNF569	-0.410603	0.0468293	1.64233	1.16113	172.767	ENSG00000196437
PRIM2	-0.412131	0.00312378	4.55893	3.33564	452.762	ENSG00000146143
AMIGO1	-0.412783	0.0205616	2.79503	2.01078	303.547	ENSG00000181754
PLEKHA5	-0.412903	0.00126165	2.16813	1.59125	580.026	ENSG00000052126
SP8	-0.413351	0.00660311	4.3484	3.16194	343.068	ENSG00000164651
STEAP1	-0.413409	3.35e-06	134.204	99.5356	4433.94	ENSG00000164647
LDHA	-0.4143	3.32e-06	143.685	106.509	18560.1	ENSG00000134333
IGF2R	-0.415011	1.65e-05	27.1511	20.075	10352.9	ENSG00000197081
WASHC3	-0.415078	0.00209698	15.7463	11.497	867.907	ENSG00000120860
BMI1	-0.415532	0.000224464	11.1873	8.23403	1048.69	ENSG00000168283
ST7	-0.418716	0.00122005	4.60139	3.35983	659.446	ENSG00000004866
LBR	-0.41942	0.000698657	15.0077	10.973	1822.62	ENSG00000143815
STX2	-0.420076	0.00528797	4.26525	3.08717	336.306	ENSG00000111450
[truncated: 607 more rows]

## Sheet: LY
DMSO control Vs. LY ERβ Overexpression
symbol	log2FoldChange	Adjusted P-value	FPKM_DMSO	FPKM_LY	baseMean	ensembl
ESR2	10.3226	1e-146	0.0202957	25.2568	3014.78	ENSG00000140009
PTPRH	8.91945	1.31e-09	0	0.487564	27.0609	ENSG00000080031
ITGB6	8.7073	3.16e-09	0	0.323841	23.9307	ENSG00000115221
NA	8.18201	4.43e-08	0	1.03886	17.8219	ENSG00000249003
KLK13	8.08738	7.3e-08	0	0.511666	16.9084	ENSG00000167759
RBP3	8.06838	1.25e-10	0.00270764	1.10853	60.6967	ENSG00000265203
CST2	8.01449	1.17e-07	0	1.70933	16.2887	ENSG00000170369
C5AR2	7.3947	1.79e-06	0	0.133696	11.6165	ENSG00000134830
LINC02517	7.27329	3.06e-06	0	0.434105	10.924	ENSG00000249145
SYNPO2L	7.24239	4.55e-16	0.00763558	1.31085	85.9622	ENSG00000166317
LOC100506289	7.22705	3.52e-06	0	0.24501	10.6629	ENSG00000233760
NA	7.15152	6.4e-06	0	0.639275	10.3463	ENSG00000259029
NA	7.09718	6.13e-06	0	1.00854	9.97136	ENSG00000230468
NA	7.06516	6.99e-06	0	0.783733	9.81105	ENSG00000282511
CST4	6.96269	1.09e-05	0	0.972583	9.33012	ENSG00000101441
LINC01016	6.77699	2.15e-05	0	0.131428	8.48653	ENSG00000249346
NA	6.69629	2.83e-05	0	0.454538	8.14028	ENSG00000228983
NA	6.62561	2.93e-07	0.00619313	0.794212	24.3235	ENSG00000254290
CLEC4M	6.53076	5.63e-05	0	0.145235	7.54327	ENSG00000104938
TFF1	6.40564	7.58e-52	0.362087	32.2231	204.789	ENSG00000160182
NOS2	6.40229	2.75e-12	0.00819785	0.870793	49.0555	ENSG00000007171
IGSF21	6.22549	3.93e-15	0.0170236	1.43647	56.3128	ENSG00000117154
TPPP3	6.17593	0.000219743	0	0.193362	6.4244	ENSG00000159713
CACNA1S	6.1599	8.93e-50	0.0327136	2.3682	185.638	ENSG00000081248
KCNK3	6.03732	4.92e-06	0.00186049	0.209773	16.8231	ENSG00000171303
THRSP	6.02196	1.63e-82	0.299606	19.6487	299.154	ENSG00000151365
SCGB3A1	5.93076	1.77e-07	0.0341148	2.52486	26.2484	ENSG00000161055
SMTNL2	5.83581	3.2e-07	0.0118818	0.770854	24.7964	ENSG00000188176
KCNC4	5.69683	9.98e-18	0.00323854	0.176679	57.5526	ENSG00000116396
GLP1R	5.5	6.4e-09	0.00583239	0.317181	27.5707	ENSG00000112164
TMPRSS3	5.36822	7.24e-05	0.00297165	0.179737	11.5714	ENSG00000160183
NA	5.30924	2.89e-10	0.0931125	4.67335	30.991	ENSG00000238117
NA	5.2873	6.4e-06	0.0134491	0.623525	17.8273	ENSG00000253125
GBP2	5.2658	5.21e-50	0.0404007	1.62238	153.417	ENSG00000162645
MYPN	5.22509	0.00013219	0.0017933	0.115286	10.5586	ENSG00000138347
PRSS22	5.07197	1.58e-07	0.017671	0.682006	21.3071	ENSG00000005001
HUNK	5.05443	0.000236525	0.00147406	0.0859962	9.59675	ENSG00000142149
PIP	5.02845	0.00028258	0.0219043	1.27163	9.55051	ENSG00000159763
AGT	4.92047	1.97e-105	0.413532	12.6848	354.041	ENSG00000135744
GDF15	4.79646	4.33e-247	1.80101	50.775	1401.62	ENSG00000130513
CRISP1	4.69877	5.16e-08	0.0268527	0.81206	21.4322	ENSG00000124812
MAB21L3	4.69835	7.22e-62	0.164926	4.31241	186.219	ENSG00000173212
NA	4.64624	3.14e-24	0.42197	11.1548	67.8768	ENSG00000250413
CRISP2	4.61962	0.000162372	0.0166808	0.596061	11.8815	ENSG00000124490
DACH2	4.58591	0.00130346	0.00209104	0.0859	7.91958	ENSG00000126733
CD34	4.53144	0.000480631	0.00823996	0.307571	37.1905	ENSG00000174059
C6orf141	4.52481	0.00020302	0.00931774	0.292466	11.3335	ENSG00000197261
LOC283140	4.50381	6.98e-20	0.0287697	0.68371	54.288	ENSG00000250303
NR5A2	4.44719	1.91e-66	0.0913385	2.0459	205.929	ENSG00000116833
PLXNA4	4.42791	1.05e-13	0.00752671	0.170047	37.1366	ENSG00000221866
PHGR1	4.41423	3.22e-27	0.276553	6.13823	77.1068	ENSG00000233041
CD22	4.40552	1.81e-09	0.0121311	0.306213	25.0698	ENSG00000012124
MAT1A	4.36339	6.46e-05	0.0313079	0.876434	42.4853	ENSG00000151224
LIMS3	4.31217	1.33e-06	0.0197578	0.462841	17.0945	ENSG00000256977
PDLIM3	4.25911	1.12e-19	0.0209186	0.431884	52.7329	ENSG00000154553
ANO1	4.24444	7e-11	0.0166113	0.363495	29.2344	ENSG00000131620
CST1	4.21962	0.00123808	0.0871148	2.75571	31.6656	ENSG00000170373
C11orf53	4.17148	6.56e-06	0.0368332	0.870901	15.5724	ENSG00000150750
HSPB8	4.14504	1.24e-94	0.436442	7.81959	301.619	ENSG00000152137
PDLIM4	4.10245	6.74e-07	0.0193046	0.42169	17.8403	ENSG00000131435
NA	4.05894	0.00135978	0.0195834	0.51618	8.84896	ENSG00000235122
LOC102723878	4.03731	1.17e-16	0.272798	5.02297	45.4589	ENSG00000236935
TSLP	4.02026	8.51e-20	0.0556225	0.983661	56.594	ENSG00000145777
LOC101928012	4.00993	2.57e-06	0.0123169	0.250416	17.2235	ENSG00000223646
ADD3	4.00774	8.39e-205	0.818104	13.2632	1176.54	ENSG00000148700
GBP1	4.00138	3.74e-11	0.0244811	0.466454	30.4902	ENSG00000117228
FOXC1	3.95045	9.97e-17	0.0502452	0.853052	45.9581	ENSG00000054598
SERPINA1	3.91573	6.2e-07	0.0165442	0.291572	19.2934	ENSG00000197249
NA	3.8997	2.3e-05	0.0169179	0.301353	13.6643	ENSG00000260401
TNFSF15	3.88835	2.81e-94	0.229093	3.40891	361.779	ENSG00000181634
HSD11B2	3.8882	0	7.37757	109.825	3997.34	ENSG00000176387
COL2A1	3.88089	2.97e-06	0.0099619	0.176991	15.9096	ENSG00000139219
LAMB3	3.87263	9.48e-40	0.123772	1.84415	116.816	ENSG00000196878
CAMK1G	3.84243	0.00285776	0.00695785	0.176911	7.8165	ENSG00000008118
ACTA2	3.75725	1.02e-30	0.1536	2.17429	88.4944	ENSG00000107796
LOC100132813	3.67974	6.17e-08	0.033552	0.499422	20.935	ENSG00000248050
PGC	3.67824	1.92e-240	9.30496	119.559	3333.32	ENSG00000096088
LIMS4	3.66754	3.05e-06	0.0313786	0.474554	16.4993	ENSG00000256671
BIRC3	3.66196	2.45e-55	0.156098	1.98459	205.578	ENSG00000023445
PMP22	3.66082	2.74e-21	0.10499	1.39739	61.2387	ENSG00000109099
FOS	3.65854	5.13e-70	0.462593	5.91539	259.567	ENSG00000170345
NA	3.65463	4.06e-27	0.273446	3.55605	79.1482	ENSG00000211891
PGR	3.64104	2.4e-09	0.0086132	0.127833	26.8482	ENSG00000082175
GBP3	3.63908	0.000652815	0.00909711	0.161428	9.33168	ENSG00000117226
NA	3.62239	0.00473154	0.0223191	0.485462	7.04413	ENSG00000287448
ADAMTS12	3.60035	3.76e-36	0.0682305	0.872508	115.422	ENSG00000151388
NA	3.55979	0.00602376	0.0274032	0.603833	6.81349	ENSG00000283148
PLA2G4D	3.55062	1.8e-29	0.107041	1.30555	92.7113	ENSG00000159337
B4GALNT2	3.49258	0.0013375	0.00422823	0.0715551	8.67463	ENSG00000167080
NA	3.47418	7.84e-05	0.0568662	0.762504	13.1773	ENSG00000224807
MYOF	3.465	4.81e-175	0.773453	8.62614	1019.38	ENSG00000138119
TBX4	3.44664	1.08e-06	0.0258189	0.334109	18.3722	ENSG00000121075
ITGAL	3.44613	2.39e-08	0.0206676	0.268212	23.8823	ENSG00000005844
P2RY2	3.41301	5.15e-12	0.0773056	0.892703	35.4499	ENSG00000175591
COLCA1	3.37416	6.98e-246	3.1639	32.9585	4238.62	ENSG00000196167
C1QTNF6	3.30681	6.24e-133	0.660962	6.61491	663.969	ENSG00000133466
VSTM2L	3.27378	3.57e-11	0.115544	1.2497	34.0416	ENSG00000132821
SPEG	3.25735	1.12e-19	0.0293892	0.29067	69.7722	ENSG00000072195
CT62	3.22418	8.68e-10	0.0726868	0.751284	30.0496	ENSG00000225362
POU2AF1	3.22391	0.000944525	0.00722554	0.0967579	9.29255	ENSG00000110777
NA	3.2137	2.45e-43	0.491289	4.68393	166.59	ENSG00000227218
NA	3.2092	0.00027346	0.0152154	0.179305	11.1765	ENSG00000286042
KLK11	3.12547	0.00059172	0.0192917	0.242078	10.3933	ENSG00000167757
FLT4	3.10907	2.35e-35	0.112681	0.992861	125.008	ENSG00000037280
HTRA3	3.10882	0.00608083	0.0104651	0.160014	7.22768	ENSG00000170801
TUBA3E	3.09145	2.36e-74	1.73334	14.8958	322.449	ENSG00000152086
OTOF	3.07777	0.0181936	0.0117467	0.264372	27.8111	ENSG00000115155
SLC47A1	3.06192	2.25e-12	0.0547052	0.489655	39.7674	ENSG00000142494
LINC00565	3.05895	1.98e-19	0.229036	2.01678	66.871	ENSG00000260910
ACSS1	3.05055	1.44e-08	0.0227884	0.217853	26.7153	ENSG00000154930
PRSS23	3.01234	4.56e-40	0.124097	1.0167	166.766	ENSG00000150687
TLR6	2.98364	5.83e-05	0.0167522	0.167602	14.2118	ENSG00000174130
MIR8078	2.93979	3.11e-08	2.5074	22.1781	26.4876	ENSG00000277521
ALS2CL	2.93485	1.45e-11	0.0361621	0.296105	38.4493	ENSG00000178038
MMP13	2.9315	8.67e-16	0.162558	1.31854	53.5795	ENSG00000137745
EPB41L3	2.92826	7.44e-11	0.0295907	0.249897	43.5663	ENSG00000082397
PKIB	2.90673	1.84e-83	1.60207	12.115	601.352	ENSG00000135549
NA	2.89931	0.000663826	0.1014	1.02664	10.9223	ENSG00000277738
IL2RB	2.89194	0.00411492	0.0102563	0.123388	7.88874	ENSG00000100385
SCUBE1	2.88636	2.63e-35	0.102707	0.783983	137.299	ENSG00000159307
SLC7A7	2.88344	1.44e-23	0.154813	1.19991	88.7917	ENSG00000155465
COL16A1	2.88113	7.47e-18	0.0631874	0.48561	64.8657	ENSG00000084636
SDC4	2.8599	1.98e-105	3.60791	26.3516	999.99	ENSG00000124145
EDAR	2.84721	6.68e-06	0.0354656	0.299053	18.9127	ENSG00000135960
LGALS4	2.82712	2.59e-14	0.21005	1.57372	50.7206	ENSG00000171747
AQP3	2.80263	1.21e-08	0.096223	0.730442	30.7392	ENSG00000165272
PPM1J	2.75803	4.03e-44	0.69111	4.75515	199.943	ENSG00000155367
KRT15	2.74957	6.45e-09	0.0478246	0.353521	30.6014	ENSG00000171346
KRT80	2.74766	6.43e-13	0.106719	0.776442	49.2318	ENSG00000167767
ITGA8	2.7294	0.0120876	0.00575514	0.062683	6.39926	ENSG00000077943
SYT17	2.70408	1.01e-13	0.0671537	0.470028	51.7728	ENSG00000103528
NA	2.70048	8.71e-09	0.083933	0.613062	31.9628	ENSG00000277159
MYZAP	2.69547	1.57e-07	0.10747	0.770634	29.1411	ENSG00000263155
MID1	2.67186	9.9e-89	0.639702	4.12653	565.908	ENSG00000101871
NA	2.65798	3.46e-13	0.776976	5.20874	49.5464	ENSG00000232533
NA	2.65433	1.03e-17	0.510076	3.36893	82.2029	ENSG00000283511
UGT2B17	2.65366	4.07e-67	1.91502	12.2247	375.145	ENSG00000197888
PLIN1	2.63929	0.00522939	0.0163954	0.160119	8.55685	ENSG00000166819
LINC01133	2.63537	8.26e-05	0.0403851	0.299185	15.9451	ENSG00000224259
NA	2.6059	1.65e-32	1.34675	8.28656	182.366	ENSG00000278341
MUCL1	2.58791	0.00160243	0.0238839	0.191897	10.9455	ENSG00000172551
HR	2.58764	1.8e-07	0.0357249	0.246932	28.7549	ENSG00000168453
SH3BP5	2.57075	1.14e-48	0.617761	3.7136	255.394	ENSG00000131370
FCMR	2.56891	1.24e-19	0.276772	1.7022	86.3785	ENSG00000162894
NA	2.56338	0.000498476	0.0291925	0.218593	12.9012	ENSG00000244265
KY	2.55801	0.000802591	0.0113524	0.0884674	11.477	ENSG00000174611
SYBU	2.54568	2e-132	2.32732	13.6529	1434.82	ENSG00000147642
FAM135B	2.54088	0.00132075	0.00778468	0.0590684	12.0102	ENSG00000147724
TNS4	2.53732	5.39e-07	0.0581174	0.38067	27.3131	ENSG00000131746
NA	2.53459	0.0031997	0.0531316	0.439715	9.23556	ENSG00000287688
VASN	2.51979	5.86e-146	18.2267	105.1	4436.2	ENSG00000168140
IL16	2.51216	0.000296648	0.0120142	0.0850906	15.0014	ENSG00000172349
ZNF703	2.49272	6.24e-133	7.81865	44.2104	2203.85	ENSG00000183779
GGT3P	2.4804	4.52e-08	0.1248	0.76606	31.2145	ENSG00000197421
NA	2.47891	1.36e-05	0.164611	1.09402	21.9137	ENSG00000206532
SP140L	2.46252	0.00500921	0.0152793	0.117888	9.61093	ENSG00000185404
SLC9A3R1	2.45431	5.6e-75	99.6562	551.389	19451.9	ENSG00000109062
VWA5B2	2.44334	4.54e-10	0.0888123	0.518339	44.4399	ENSG00000145198
PGLYRP2	2.42767	2.63e-33	0.876752	4.87124	228.128	ENSG00000161031
HIST1H4H	2.42658	5.54e-65	2.92141	15.8608	518.947	ENSG00000158406
MINDY1	2.42557	4.19e-48	1.37884	7.49539	429.853	ENSG00000143409
LOC105376845	2.4218	0.00258007	0.12199	0.929696	10.895	ENSG00000285873
F13A1	2.41962	0.00136721	0.0233522	0.172359	11.7249	ENSG00000124491
SPSB1	2.41518	2.63e-60	1.42596	7.7136	395.656	ENSG00000171621
THSD4	2.40247	1.08e-28	0.138948	0.758802	181.614	ENSG00000187720
DOK7	2.39849	2.19e-09	0.158116	0.889975	54.0345	ENSG00000175920
ANXA9	2.39582	6.37e-69	5.31643	28.3491	685.48	ENSG00000143412
ATP8A2	2.39441	1.06e-06	0.0296539	0.179463	28.0799	ENSG00000132932
GCNT3	2.39278	0.00274946	0.017748	0.130652	12.2761	ENSG00000140297
NA	2.39266	0.000290813	0.16898	1.10048	16.1834	ENSG00000276160
PLCL1	2.37786	0.00079492	0.0176231	0.117781	14.048	ENSG00000115896
EPCAM-DT	2.36144	2.35e-06	0.0788514	0.460226	24.7486	ENSG00000234690
GPRC5A	2.35888	0.00741461	0.00998285	0.0747333	9.13334	ENSG00000013588
ITGB7	2.34421	0.000600965	0.0314697	0.20444	13.413	ENSG00000139626
IRX3	2.33735	4.63e-92	4.66322	23.683	1062.73	ENSG00000177508
BATF	2.32098	0.0214978	0.0472566	0.465089	6.41372	ENSG00000156127
FAM153A	2.31257	0.000345126	0.0200181	0.122352	15.5091	ENSG00000170074
CAPN8	2.3089	0.011722	0.0133902	0.102659	7.6966	ENSG00000203697
ASGR1	2.29659	3.54e-07	0.106243	0.571634	32.4542	ENSG00000141505
HES1	2.29418	1.12e-38	1.44154	7.16576	226.383	ENSG00000114315
SYNE3	2.28883	1.13e-42	0.213155	1.05177	293.492	ENSG00000176438
SHISA2	2.26137	1.7e-07	0.15797	0.848518	36.7701	ENSG00000180730
CRISP3	2.24297	5.48e-28	1.10672	5.3758	186.066	ENSG00000096006
NA	2.23638	0.00202994	0.145487	0.912879	12.0323	ENSG00000259457
EPHA8	2.22215	2.16e-05	0.0591172	0.314171	25.911	ENSG00000070886
RPL13AP20	2.21876	0.000158325	0.371757	2.04555	18.8048	ENSG00000234498
LRRC32	2.2146	0.0147915	0.0160562	0.117082	7.58335	ENSG00000137507
ARSJ	2.20778	0.0131584	0.0149542	0.113332	8.43274	ENSG00000180801
PSORS1C1	2.20508	0.0103144	0.0136701	0.0962776	8.11914	ENSG00000204540
UGT2B15	2.19241	1.41e-35	1.6667	7.77625	257.408	ENSG00000196620
SCN1B	2.19097	1.57e-24	0.235353	1.107	136.987	ENSG00000105711
ELF3	2.18702	7.49e-78	1.57362	7.23719	808.768	ENSG00000163435
RNF223	2.18508	4.45e-29	1.38594	6.41699	189.379	ENSG00000237330
TFCP2L1	2.1739	0.00930641	0.00899898	0.0641597	8.75362	ENSG00000115112
CAPN12	2.17358	2.93e-05	0.0675832	0.342762	31.2718	ENSG00000182472
ZNF823	2.16946	2.98e-49	2.0968	9.57781	366.709	ENSG00000197933
BEST1	2.16651	2.06e-23	0.229035	1.06179	143.254	ENSG00000167995
LRRN1	2.15807	3.41e-71	2.9845	13.4698	896.228	ENSG00000175928
PRODH	2.1565	5.4e-16	0.139951	0.655115	89.1293	ENSG00000100033
FADS1	2.14233	6.96e-90	11.1538	49.599	7938.95	ENSG00000149485
IVL	2.14104	0.00488692	0.0582249	0.348643	11.1845	ENSG00000163207
TGM2	2.12717	2.94e-14	0.139538	0.637475	78.8874	ENSG00000198959
PRSS27	2.11886	1.84e-24	0.426549	1.89457	175.525	ENSG00000172382
SAMD9	2.09959	9.8e-08	0.0752941	0.352572	37.4659	ENSG00000205413
NA	2.09943	9.06e-19	0.19541	0.86174	122.223	ENSG00000243176
LUCAT1	2.08874	2.22e-10	0.0580318	0.26053	67.3787	ENSG00000248323
LOC105377590	2.07996	9.79e-06	0.0654985	0.311951	26.9038	ENSG00000249679
CA12	2.07897	7.07e-37	0.615603	2.65743	292.58	ENSG00000074410
FHL2	2.07477	3.59e-09	0.113984	0.509117	52.7389	ENSG00000115641
RET	2.05867	1.22e-09	0.106276	0.47525	51.0251	ENSG00000165731
GGT2	2.05191	1.96e-09	0.37072	1.62271	60.2725	ENSG00000133475
FUT3	2.05183	5.29e-06	0.169426	0.775083	37.5101	ENSG00000171124
GGT6	2.04344	0.0126664	0.0279782	0.180606	8.42224	ENSG00000167741
UPB1	2.03783	0.00519612	0.0196853	0.110673	11.3116	ENSG00000100024
NA	2.03687	0.0023713	0.0311801	0.170343	14.5366	ENSG00000260641
GADD45G	2.03669	2.42e-39	29.6093	123.253	2583.34	ENSG00000130222
NA	2.03232	0.00930641	0.0855864	0.506631	9.49392	ENSG00000236138
FUT9	2.03062	0.00722841	0.0088275	0.0537763	10.9789	ENSG00000172461
NEK10	2.01407	4.9e-12	0.111921	0.4754	71.8874	ENSG00000163491
GZMM	2.01387	0.000203432	0.28878	1.38377	20.1898	ENSG00000197540
NA	2.00329	0.023821	0.0634238	0.444321	6.88797	ENSG00000250995
IQCN	1.99988	1.84e-37	0.513333	2.08776	304.149	ENSG00000130518
ZNF252P-AS1	1.99537	1.49e-06	0.192484	0.856248	43.3505	ENSG00000255559
TBKBP1	1.99245	9.95e-72	4.11042	16.497	1126.65	ENSG00000198933
DSCAM-AS1	1.99039	0.0160763	0.0506059	0.324855	8.48426	ENSG00000235123
EPHB6	1.97735	2.28e-09	0.158851	0.674735	56.7011	ENSG00000106123
CACNA1I	1.97487	0.000357337	0.0237125	0.112769	18.8147	ENSG00000100346
GCOM1	1.97138	1.28e-09	0.115428	0.476227	77.8594	ENSG00000137878
CD82	1.9642	1.93e-59	2.47387	9.7337	629.831	ENSG00000085117
NA	1.96071	5.15e-07	0.229058	0.964395	46.1312	ENSG00000279821
ADRA2C	1.95446	6.07e-05	0.158114	0.712423	24.2307	ENSG00000184160
NA	1.95385	0.0140791	0.0633232	0.395887	8.88093	ENSG00000237529
LOC101928617	1.95193	0.00439442	0.0158747	0.0836426	12.238	ENSG00000245904
SLFN5	1.94162	4.65e-67	1.82237	7.06917	1212.34	ENSG00000166750
TWF2	1.91654	1.59e-80	17.6166	66.8835	1856.55	ENSG00000247596
KRT19	1.90168	3.89e-43	3.09827	11.7473	442.987	ENSG00000171345
TPD52L1	1.89939	4.76e-98	7.31463	27.4549	3373.24	ENSG00000111907
CHST8	1.89841	0.0245942	0.0268919	0.185042	8.2678	ENSG00000124302
ALDH3A2	1.88339	2.28e-86	14.6221	54.3269	5686.95	ENSG00000072210
HSPB1	1.88245	2.15e-62	149.055	554.241	13520.6	ENSG00000106211
GAB2	1.87428	7.93e-28	0.657764	2.46652	270.383	ENSG00000033327
ST6GALNAC6	1.87051	0.0127266	0.0212494	0.118306	9.46055	ENSG00000160408
COLCA2	1.86668	0.000862473	0.12639	0.561065	18.081	ENSG00000214290
RAB31	1.86498	1.39e-44	1.62965	6.01168	534.507	ENSG00000168461
LOC105372710	1.85886	0.00676667	0.11032	0.568456	12.503	ENSG00000233017
FOXN1	1.8575	1.12e-07	0.248417	0.984678	57.2876	ENSG00000109101
RHOB	1.84887	1.3e-71	104.069	377.715	14597.8	ENSG00000143878
MYOZ1	1.84802	0.00864309	0.0895516	0.461723	10.8516	ENSG00000177791
DEGS2	1.8427	1.41e-17	0.546958	2.0299	129.954	ENSG00000168350
NA	1.83513	0.0175461	0.174104	0.991193	8.55905	ENSG00000235772
NA	1.82005	0.0315464	0.0520844	0.334932	6.49599	ENSG00000218976
FAM102A	1.80889	1.41e-60	9.87638	34.9185	3761.08	ENSG00000167106
ATP2A3	1.79494	0.00960833	0.0230788	0.116505	12.2903	ENSG00000074370
JUND	1.7892	2.91e-45	53.2667	186.618	5708.7	ENSG00000130522
PEX11A	1.78024	2.15e-18	0.800149	2.82009	146.641	ENSG00000166821
NA	1.77942	0.0136876	0.407351	2.11216	10.9103	ENSG00000271732
LRG1	1.77084	1.47e-12	0.604208	2.16235	95.4874	ENSG00000171236
XBP1	1.77068	7.25e-62	52.6532	181.177	9044.36	ENSG00000100219
DDX47	1.76563	3.37e-06	0.127063	0.476941	38.8858	ENSG00000213782
LOC102724788	1.76264	9.58e-14	0.815837	2.88842	113.799	ENSG00000277196
TNFRSF12A	1.75859	2.15e-43	4.73261	16.1942	494	ENSG00000006327
TMPRSS11E	1.754	1.57e-06	0.32876	1.22261	42.0912	ENSG00000087128
BFSP1	1.74107	0.000712623	0.100919	0.409892	21.9958	ENSG00000125864
FAM234B	1.73933	1.91e-59	3.91033	13.1829	1465.1	ENSG00000084444
ZFP36	1.73405	1.45e-36	4.65039	15.6756	521.878	ENSG00000128016
LINC00511	1.71044	4e-06	0.0264744	0.0960979	43.2983	ENSG00000227036
C16orf74	1.70958	2.87e-10	0.64424	2.23523	80.2211	ENSG00000154102
SLC27A6	1.7092	0.0116655	0.0501024	0.231957	11.2881	ENSG00000113396
UNQ6494	1.70904	5.78e-07	0.334475	1.1753	61.5404	ENSG00000237372
WNT4	1.69906	5.32e-11	0.353431	1.2002	92.2827	ENSG00000162552
GPR65	1.69752	0.021813	0.0280045	0.147418	10.1083	ENSG00000140030
EML6	1.69741	0.000105279	0.0367157	0.134203	31.4961	ENSG00000214595
TPRN	1.69729	1.56e-65	10.8561	35.5111	3127.86	ENSG00000176058
ZIC2	1.69555	6.78e-41	4.5031	14.7361	808.544	ENSG00000043355
COL12A1	1.69391	1.02e-11	0.197677	0.674674	139.101	ENSG00000111799
FMN1	1.6815	5.66e-08	0.054169	0.184352	61.1923	ENSG00000248905
P2RX2	1.66669	0.0118844	0.0822288	0.375589	11.5383	ENSG00000187848
TDRD1	1.6663	5.3e-10	0.273753	0.915018	79.8132	ENSG00000095627
ANKRD2	1.66488	0.000266328	0.332447	1.24417	29.2223	ENSG00000165887
TGFBR3	1.66219	3.01e-38	2.20732	7.08673	1018.27	ENSG00000069702
NA	1.65661	0.0294287	0.233063	1.31551	8.22899	ENSG00000205274
CDX2	1.65505	0.0361525	0.0184064	0.111023	6.81496	ENSG00000165556
PCP2	1.64419	6.5e-07	1.33784	4.47288	57.1533	ENSG00000174788
ELF1	1.64366	2.46e-43	3.56159	11.2731	841.548	ENSG00000120690
NCOR2	1.64283	2.47e-74	16.0734	50.4927	11883	ENSG00000196498
APOL6	1.63602	0.0314961	0.00889437	0.0487372	7.40961	ENSG00000221963
RUNX2	1.63106	2.1e-10	0.198272	0.646422	88.3914	ENSG00000124813
EMP1	1.62897	1.9e-09	0.183013	0.593596	77.7054	ENSG00000134531
GAS6-DT	1.62484	0.000613193	0.207577	0.749009	24.5485	ENSG00000272695
IRX5	1.61888	3.2e-17	1.25867	3.98961	190.73	ENSG00000176842
TMC8	1.60845	3.69e-08	0.253393	0.818114	74.7186	ENSG00000167895
FAXDC2	1.60708	8.65e-36	1.35116	4.1757	489.11	ENSG00000170271
ATP8B3	1.60594	6.84e-05	0.0847054	0.292799	33.8227	ENSG00000130270
RAB37	1.60466	1.67e-11	0.410659	1.30412	111.099	ENSG00000172794
PLEKHO2	1.58677	3.01e-31	2.28471	6.94735	438.813	ENSG00000241839
PRKCD	1.58603	2.58e-81	41.3937	124.916	7688.23	ENSG00000163932
AFAP1L2	1.58601	4.17e-05	0.112071	0.374502	35.981	ENSG00000169129
LOC102724250	1.58489	5.28e-44	5.75718	17.4406	1339.38	ENSG00000271254
LOC339059	1.57829	0.000249629	0.273571	0.933428	34.5055	ENSG00000182376
SLC24A3	1.57434	2.76e-05	0.185574	0.620425	40.4929	ENSG00000185052
NA	1.57285	0.0294993	0.411477	2.03933	8.01438	ENSG00000236060
NA	1.5723	5.62e-09	2.72896	8.62337	81.4971	ENSG00000229332
HOXC13-AS	1.57031	3.46e-12	1.64931	5.07327	120.909	ENSG00000249641
IL17RB	1.55917	6.18e-36	4.67574	13.9476	724.142	ENSG00000056736
SLPI	1.55828	0.0003313	1.16068	3.89807	38.5133	ENSG00000124107
C8orf86	1.5577	0.0240045	0.0548919	0.248838	10.716	ENSG00000196166
CCDC17	1.55758	5.16e-08	0.442134	1.3854	77.5739	ENSG00000159588
IL32	1.55403	0.0164416	0.0643479	0.268324	13.6366	ENSG00000008517
DENND5B	1.55185	3.93e-35	2.28813	6.79702	1316.73	ENSG00000170456
MSMB	1.54558	0.000226457	0.633635	2.09845	32.3166	ENSG00000263639
SLC47A2	1.54356	0.0030112	0.0564955	0.199693	21.8963	ENSG00000180638
LOC105376139	1.5431	4.13e-09	0.345416	1.07152	95.4394	ENSG00000285907
DLG4	1.53939	1.61e-15	1.22077	3.64548	641.311	ENSG00000132535
ARC	1.53784	0.0202186	0.059808	0.254362	12.0114	ENSG00000198576
SCNN1G	1.5267	0.00458434	0.0836156	0.307285	17.3617	ENSG00000166828
TOB1	1.52221	8.16e-74	48.0678	138.863	6019.69	ENSG00000141232
NBPF1	1.52132	3.26e-62	4.28195	12.3782	2598.88	ENSG00000219481
MATN2	1.51348	0.00270242	0.0524995	0.182995	20.8797	ENSG00000132561
GPER1	1.50898	5.02e-27	4.12007	11.932	640.36	ENSG00000164850
MMP24	1.50547	1.45e-11	0.558944	1.65288	123.637	ENSG00000125966
ROPN1L	1.48311	0.000722868	0.291321	0.956666	28.9339	ENSG00000145491
NA	1.48022	5.19e-05	0.162652	0.50688	41.3769	ENSG00000229109
VWA2	1.48018	1.09e-14	0.524254	1.50523	164.697	ENSG00000165816
NA	1.47285	0.0131584	0.157154	0.595841	14.5049	ENSG00000287910
CD55	1.46857	0.000646989	0.110361	0.358092	35.3531	ENSG00000196352
SLC35F6	1.46792	1.31e-51	19.7956	55.3054	3743.29	ENSG00000213699
CHAC1	1.46641	5.38e-29	4.72461	13.2404	470.668	ENSG00000128965
UGDH	1.45857	7.09e-46	42.3398	117.437	8214.86	ENSG00000109814
FADS3	1.45568	2.31e-39	4.04357	11.2161	1226.85	ENSG00000221968
ANKRD29	1.45489	0.000179785	0.107043	0.332826	36.0559	ENSG00000154065
TIAM1	1.45112	9.42e-07	0.150783	0.441044	69.672	ENSG00000156299
NA	1.44675	0.0129845	0.0383623	0.139213	15.3157	ENSG00000174171
MAP3K8	1.4417	1.15e-11	0.766658	2.16782	131.833	ENSG00000107968
EDN2	1.44129	2.11e-09	1.36975	3.89735	110.946	ENSG00000127129
SLC52A3	1.43822	0.0129419	0.0622126	0.227224	13.9607	ENSG00000101276
CYP4B1	1.43751	0.00156841	0.160079	0.51306	29.8026	ENSG00000142973
CYP4F8	1.43043	0.000504957	0.089834	0.277631	33.0828	ENSG00000186526
VWF	1.41858	3.71e-14	0.663108	1.82909	330.797	ENSG00000110799
HIST1H2BG	1.41071	1.46e-07	1.08275	3.03357	80.6593	ENSG00000273802
ATP1A2	1.40845	0.00111975	0.0849716	0.264763	28.136	ENSG00000018625
LINC00940	1.40703	8.87e-05	0.400816	1.17394	47.2718	ENSG00000235049
VTN	1.40364	0.015343	0.125557	0.449954	13.9972	ENSG00000109072
PAGE4	1.40009	0.0112963	0.15887	0.555922	17.8047	ENSG00000101951
CDC42EP1	1.39973	7.24e-05	0.362122	1.05595	46.01	ENSG00000128283
TUBA3D	1.39842	3.21e-31	10.6356	28.4002	783.856	ENSG00000075886
ROCK1P1	1.39662	1.12e-10	1.22852	3.34542	154.538	ENSG00000263006
SLC30A1	1.39599	1.28e-30	5.19302	13.861	1434.31	ENSG00000170385
ASS1	1.39525	1.16e-30	9.41587	25.1203	1345.54	ENSG00000130707
ZYX	1.38969	8.74e-31	9.08282	24.1045	1384.98	ENSG00000159840
CLDN4	1.38612	2e-58	34.8505	91.6977	7600.8	ENSG00000189143
IER5L	1.38237	2.33e-09	1.22033	3.33832	157.865	ENSG00000188483
IQCD	1.3808	3.21e-09	0.95784	2.6106	112.133	ENSG00000166578
ENTPD3	1.37891	0.000856039	0.168771	0.509564	31.3151	ENSG00000168032
NA	1.37688	0.0112352	0.182614	0.625675	15.9004	ENSG00000213513
RASL10A	1.37507	8.93e-07	0.719241	1.98726	75.4023	ENSG00000100276
PLXDC1	1.3682	0.000327697	0.0846863	0.245283	39.0095	ENSG00000161381
NAT2	1.36015	0.0387096	0.106477	0.489347	9.78007	ENSG00000156006
MYO7A	1.35992	0.0399175	0.0109877	0.0501952	8.16865	ENSG00000137474
SDC2	1.35891	1.18e-20	2.04876	5.36756	386.896	ENSG00000169439
PMAIP1	1.35592	9.89e-21	3.45072	8.97724	354.812	ENSG00000141682
LINC00886	1.35392	0.00606958	0.109298	0.346989	23.0868	ENSG00000240875
CAPN2	1.34984	2.2e-42	8.89962	22.9299	3490.53	ENSG00000162909
SEMA3C	1.34684	1.21e-32	12.1435	31.2618	3382.16	ENSG00000075223
SOCS1	1.3426	0.0141071	0.165391	0.559738	16.6358	ENSG00000185338
SIAH2	1.34212	9.03e-23	22.0486	57.0198	2645.21	ENSG00000181788
SYNJ2	1.34203	6.86e-22	0.725485	1.87156	415.242	ENSG00000078269
SSBP3-AS1	1.34141	0.00252385	0.19828	0.594761	26.5815	ENSG00000198711
ISG20	1.3404	8.85e-16	0.942314	2.43538	309.141	ENSG00000172183
NA	1.33643	0.00789917	0.11925	0.379077	20.1851	ENSG00000262001
NPY1R	1.33338	6.02e-29	4.06009	10.3669	733.467	ENSG00000164128
P4HA2	1.33029	1.46e-25	2.33026	5.95742	900.067	ENSG00000072682
NA	1.32882	6.58e-07	1.09984	2.92306	102.724	ENSG00000280332
NA	1.32319	0.0235337	0.304917	1.10346	12.8631	ENSG00000253102
DIO1	1.32206	9.71e-11	1.44211	3.74829	151.299	ENSG00000211452
NATD1	1.3139	1.54e-07	0.383441	1.00425	87.4073	ENSG00000274180
CEACAM1	1.31204	0.0161927	0.0538431	0.177219	16.2217	ENSG00000079385
LAG3	1.31038	0.00130512	0.278956	0.797205	42.0099	ENSG00000089692
ABCC11	1.30392	0.0110889	0.0497063	0.156066	19.0435	ENSG00000121270
IP6K3	1.29885	0.0491114	0.03468	0.1843	7.8126	ENSG00000161896
ALDH1A2	1.29745	0.0129308	0.0439349	0.139764	19.0703	ENSG00000128918
KRTAP5-AS1	1.29212	0.0216134	0.0923496	0.323611	15.5736	ENSG00000233930
PIEZO1	1.29025	7.22e-50	29.3475	72.3971	14675.8	ENSG00000103335
LINC01213	1.2896	5.24e-16	4.10902	10.3062	316.533	ENSG00000244541
SAMD12-AS1	1.28832	0.0203196	0.0668718	0.228837	14.2821	ENSG00000281641
BAMBI	1.28209	5.36e-20	9.69999	24.1242	924.184	ENSG00000095739
NCCRP1	1.27985	0.0377736	0.0810767	0.322092	10.1713	ENSG00000188505
YPEL2	1.27897	1.8e-18	1.01252	2.5129	391.832	ENSG00000175155
NA	1.27472	0.0423824	0.841407	3.59479	8.72674	ENSG00000279812
CTNND2	1.27142	0.00523452	0.065913	0.195219	24.2502	ENSG00000169862
ST6GALNAC4	1.27057	2.43e-13	3.29003	8.18974	386.105	ENSG00000136840
FADS2	1.2693	2.69e-48	106.414	258.343	49170.1	ENSG00000134824
NEAT1	1.26918	0.000512546	7.06374	19.174	7630.52	ENSG00000245532
NINL	1.26778	3.75e-10	0.805192	2.00015	216.085	ENSG00000101004
SPOCK2	1.25999	1.55e-05	0.225596	0.579922	65.9663	ENSG00000107742
NA	1.25615	0.0478804	0.084409	0.405515	8.36095	ENSG00000286830
LRP5L	1.25419	2.09e-11	1.07252	2.6331	221.859	ENSG00000100068
PLA2G16	1.25096	9.21e-16	2.68834	6.53475	367.109	ENSG00000176485
AQP4	1.25091	0.00161857	0.11273	0.310384	32.1207	ENSG00000171885
AKNA	1.24575	4.33e-16	0.717356	1.74187	333.017	ENSG00000106948
KLF10	1.24221	2.99e-27	4.78237	11.4717	793.342	ENSG00000155090
C10orf91	1.24038	0.000105279	0.790252	2.0387	73.7184	ENSG00000180066
HPN-AS1	1.23924	8.84e-13	1.49751	3.62337	309.208	ENSG00000227392
TSPAN5	1.23784	9.58e-14	0.873594	2.11856	283.296	ENSG00000168785
OGFRL1	1.23399	2.36e-34	5.70613	13.5631	2258.6	ENSG00000119900
JAK2	1.23005	4.61e-25	2.29665	5.46506	611.735	ENSG00000096968
CRNDE	1.22951	1.4e-23	0.957995	2.28077	608.49	ENSG00000245694
NPC1	1.22573	5.21e-27	13.5097	32.0085	5642.89	ENSG00000141458
RHAG	1.22265	0.0494232	0.0411018	0.189463	7.9255	ENSG00000112077
TPBG	1.22247	1.28e-15	1.31002	3.12999	391.567	ENSG00000146242
MSRB3	1.22174	0.00361045	0.0954669	0.267603	34.3429	ENSG00000174099
RNF144B	1.22067	6.01e-15	1.51845	3.62837	340.228	ENSG00000137393
MIR4669	1.21802	0.0496672	1.78395	8.18568	7.89572	ENSG00000263897
CLDN7	1.21749	5.39e-48	66.3455	155.33	7056.46	ENSG00000181885
TMPRSS13	1.21585	2.48e-10	0.815659	1.96656	190.812	ENSG00000137747
RBM15-AS1	1.20344	0.000827131	0.401888	1.03743	48.0049	ENSG00000227963
GDPD5	1.19924	3.53e-07	0.244065	0.591358	105.702	ENSG00000158555
GFPT2	1.19817	1.67e-06	0.439546	1.0708	91.0815	ENSG00000131459
NPR3	1.19786	0.00151217	0.0797867	0.210097	36.9514	ENSG00000113389
CARD6	1.18852	0.021312	0.0756601	0.233647	16.8907	ENSG00000132357
SLC7A11	1.18266	3.29e-24	14.3456	33.019	5835.48	ENSG00000151012
FRMD3	1.18146	8.61e-08	0.435129	1.03367	121.691	ENSG00000172159
EZR	1.18073	3.84e-39	26.3354	60.1846	3644.92	ENSG00000092820
NA	1.17823	0.0147518	0.104758	0.307448	19.6401	ENSG00000234290
SEC14L2	1.17717	3.84e-25	3.40402	7.79583	842.223	ENSG00000100003
RASGRP1	1.17688	0.00027655	0.191891	0.481836	52.54	ENSG00000172575
CAPN13	1.17604	4.68e-17	1.91537	4.41821	419.973	ENSG00000162949
RNF166	1.1759	3.34e-25	4.87523	11.1504	899.491	ENSG00000158717
P3H2	1.16556	4.12e-11	0.987309	2.29169	233.427	ENSG00000090530
GSC-DT	1.16476	0.0421504	0.0392806	0.144525	10.7722	ENSG00000285205
2019-09-09	1.16397	2.56e-30	17.5341	39.7061	9371.48	ENSG00000184640
SLC22A15	1.16053	0.00117433	0.194058	0.490459	46.1416	ENSG00000163393
GATA2	1.15716	2.93e-40	52.8813	118.905	9784.68	ENSG00000179348
NA	1.15672	0.0234404	0.691397	2.11643	17.1084	ENSG00000273216
EEPD1	1.15627	2.16e-21	6.49475	14.7119	1283.21	ENSG00000122547
BTG1	1.15425	5.56e-26	18.1055	40.7796	3612.76	ENSG00000133639
TMEM121B	1.15249	3.75e-06	0.416016	0.98703	90.848	ENSG00000183307
LOC105371267	1.15136	0.00706951	0.32285	0.867912	30.1626	ENSG00000277639
LOC100129931	1.15132	0.0123474	0.122443	0.339462	25.3713	ENSG00000245748
NA	1.14964	0.0232067	0.453586	1.36599	17.223	ENSG00000250403
AMOTL1	1.14918	6.71e-07	0.239429	0.558444	102.225	ENSG00000166025
TLR3	1.14737	0.0384376	0.0332149	0.114071	12.6505	ENSG00000164342
OAS1	1.14656	0.00227791	0.158596	0.404376	35.5323	ENSG00000089127
DDIT3	1.14594	5.58e-10	7.75742	17.7135	425.247	ENSG00000175197
DUSP16	1.14103	6.4e-30	7.12039	15.8781	1681.59	ENSG00000111266
NA	1.13141	1.41e-05	1.36875	3.20838	107.872	ENSG00000260121
MICAL2	1.13119	7.61e-20	3.13959	6.99083	2612.8	ENSG00000133816
CRIM1	1.13097	2.8e-19	1.97726	4.40439	592.636	ENSG00000150938
GRAMD1C	1.13049	1.35e-10	0.782893	1.76587	242.357	ENSG00000178075
LCA5L	1.13009	1.01e-05	0.383881	0.896088	95.5009	ENSG00000157578
CTU2	1.12385	4.06e-26	6.63377	14.6224	956.303	ENSG00000174177
ACSM1	1.12275	7.83e-07	1.05374	2.41896	127.357	ENSG00000166743
NRXN3	1.12153	3.94e-11	0.345519	0.775637	222.484	ENSG00000021645
SP100	1.11954	0.00113851	0.0726786	0.17797	45.2534	ENSG00000067066
LOC145694	1.11431	0.02087	0.0815316	0.232867	18.9438	ENSG00000259426
EGLN2	1.10924	3.02e-06	0.424757	0.963602	116.588	ENSG00000269858
PTCH1	1.10565	2.73e-30	2.29916	4.99683	1546.24	ENSG00000185920
ABTB2	1.1044	7.01e-21	3.73169	8.14042	754.622	ENSG00000166016
ABLIM3	1.10302	0.000567166	0.186148	0.440725	57.8546	ENSG00000173210
SAGE1	1.10063	0.0314961	0.109487	0.328603	16.5252	ENSG00000181433
RAI2	1.09636	6.26e-07	1.12358	2.53085	122.398	ENSG00000131831
GSTA2	1.09552	0.00238994	0.774523	1.87507	41.3253	ENSG00000244067
NA	1.09518	0.00631268	0.847317	2.15818	32.3642	ENSG00000268204
HPN	1.09433	2.24e-35	40.5552	87.4298	5525.82	ENSG00000105707
HOMER2	1.08797	2.22e-27	8.01886	17.2352	4737.25	ENSG00000103942
FAM153C	1.0877	0.0387096	0.0101263	0.0323564	13.946	ENSG00000204677
MICALL1	1.0857	1.03e-25	7.53474	16.1889	1808.55	ENSG00000100139
CYTOR	1.08558	0.0417598	0.0132825	0.043606	12.8572	ENSG00000222041
SERPINB8	1.08434	5.86e-05	0.353938	0.804216	86.8115	ENSG00000166401
KDM4B	1.08358	8.03e-35	12.9657	27.7077	7647.34	ENSG00000127663
NA	1.08287	0.00853335	0.352538	0.89235	29.4028	ENSG00000278948
CDKN1C	1.08132	8.44e-08	1.69861	3.75935	172.764	ENSG00000129757
NA	1.07707	0.0264162	0.125628	0.353644	25.5048	ENSG00000253671
CACNA1G	1.07695	0.0236465	0.0378894	0.106369	18.5415	ENSG00000006283
BNIPL	1.07638	0.0130268	0.139114	0.361854	24.3748	ENSG00000163141
STC2	1.07365	4.6e-22	12.3446	26.3142	3026.13	ENSG00000113739
PTPRQ	1.07346	0.0448544	0.0170561	0.0566074	11.6774	ENSG00000139304
TUFT1	1.07204	1.69e-24	6.90697	14.6823	1069.47	ENSG00000143367
NA	1.0708	0.0228812	0.533304	1.48179	20.0776	ENSG00000231466
CAMK2D	1.06711	2.7e-09	1.29002	2.80631	385.275	ENSG00000145349
GATA4	1.05939	0.048454	0.0433912	0.150727	11.017	ENSG00000136574
ATP11A	1.0583	4.2e-15	7.68206	16.3183	4210.22	ENSG00000068650
S1PR3	1.05695	1.64e-09	0.681909	1.46827	376.34	ENSG00000213694
LOC101929704	1.05347	0.00236269	0.720208	1.69356	48.2537	ENSG00000272323
CASP4	1.05007	3.95e-06	0.499193	1.09606	135.816	ENSG00000196954
KCNJ11	1.04993	2.94e-14	4.20009	8.86663	534.786	ENSG00000187486
NA	1.04887	1.1e-15	8.38135	17.6473	509.035	ENSG00000272449
LOC101929595	1.04302	0.000562478	0.21134	0.479147	60.4798	ENSG00000245293
CASTOR1	1.04208	0.00366529	0.395846	0.927042	46.4028	ENSG00000239282
ITGA1	1.03932	0.017412	0.0323235	0.083102	27.3742	ENSG00000213949
ETNK2	1.03538	0.00468305	0.18905	0.450336	36.8595	ENSG00000143845
RHOV	1.02927	1.15e-08	4.94528	10.4171	323.79	ENSG00000104140
DUSP1	1.02915	1.07e-09	10.36	21.8365	827.891	ENSG00000120129
TMEM87A	1.01742	1.7e-23	18.3159	37.522	4042.78	ENSG00000103978
IGFBP3	1.01152	2.8e-17	4.4314	9.07699	788.743	ENSG00000146674
NCKAP5	1.01114	0.0344516	0.0366873	0.101926	16.9325	ENSG00000176771
FLNB-AS1	1.01107	2.19e-06	0.894375	1.89758	132.278	ENSG00000244161
CYP2S1	1.01016	0.000441613	0.564114	1.24126	62.566	ENSG00000167600
MINDY3	1.00979	8.85e-22	8.00406	16.3294	1268.5	ENSG00000148481
G6PD	1.00762	4.54e-22	27.0847	55.1365	3946.95	ENSG00000160211
ELF3-AS1	1.00454	2.15e-09	1.22268	2.52283	266.445	ENSG00000234678
MYL6	1.00279	5.08e-12	51.3693	105.35	9226.79	ENSG00000092841
FAM8A1	1.00023	7.23e-14	15.8686	32.3883	2913.22	ENSG00000137414
NA	0.999683	3.33e-05	1.02858	2.1867	108.059	ENSG00000287262
NA	0.99877	0.0449244	0.282553	0.846754	13.9784	ENSG00000268355
TMEM45B	0.99803	0.000647482	0.519182	1.14431	64.3212	ENSG00000151715
NA	0.993359	0.0370093	0.223126	0.624716	17.0792	ENSG00000267649
NA	0.991467	5.13e-05	3.48128	7.34536	109.393	ENSG00000271781
FAM177B	0.988482	0.0298562	0.163931	0.432216	19.822	ENSG00000197520
BLVRB	0.987672	6.11e-27	73.7623	147.664	4777.28	ENSG00000090013
CNTN2	0.986094	0.0313228	0.0237844	0.063347	19.7235	ENSG00000184144
CD9	0.981686	3.43e-31	80.5437	160.413	12819.6	ENSG00000010278
NA	0.980325	0.00859655	1.49575	3.44591	36.8012	ENSG00000241269
LINC01094	0.978493	0.00890913	0.140796	0.32609	33.8632	ENSG00000251442
CDC34	0.976241	9.61e-26	29.9998	59.6101	2167.99	ENSG00000099804
MREG	0.975389	7.48e-10	2.12128	4.29681	298.256	ENSG00000118242
LIMS1	0.973514	2.63e-16	18.9279	37.7861	5629.74	ENSG00000169756
HIST1H1C	0.973147	1.61e-14	33.5047	66.879	823.226	ENSG00000187837
SH3GL3	0.970074	0.0181367	0.176653	0.426131	25.8946	ENSG00000140600
PLCH2	0.969835	7.76e-09	1.26907	2.55881	528.524	ENSG00000149527
TFAP2C	0.96795	5e-18	7.48119	14.8549	856.235	ENSG00000087510
CNN2	0.967075	2.52e-19	10.1807	20.1833	1411.83	ENSG00000064666
SLC22A5	0.966224	2.22e-20	3.38465	6.69993	1647.33	ENSG00000197375
HIST1H2BC	0.965061	7.37e-05	2.98549	6.23159	98.1929	ENSG00000180596
FNBP1	0.96251	5.01e-21	5.15559	10.1869	1293.48	ENSG00000187239
FLNB	0.961493	1.4e-19	28.9865	57.1965	15359.6	ENSG00000136068
CIB1	0.959156	1.05e-17	77.9415	153.71	4355.75	ENSG00000185043
GOLGA8N	0.959077	0.00156126	0.183856	0.395247	56.2347	ENSG00000232653
SLC4A8	0.957184	0.0167284	0.039319	0.0930388	30.2976	ENSG00000050438
NA	0.956484	0.0349717	0.440528	1.14433	19.9411	ENSG00000266313
TMC3	0.955212	0.00171994	0.28976	0.626094	58.2257	ENSG00000188869
TBC1D10A	0.955006	2.91e-11	1.65202	3.27455	443.475	ENSG00000099992
SSBP3	0.950663	1.52e-23	18.4675	36.0627	3640.92	ENSG00000157216
HEG1	0.950103	0.000243366	0.237166	0.493034	92.9387	ENSG00000173706
UGT8	0.949126	5.96e-12	3.63154	7.18162	605.68	ENSG00000174607
NA	0.948043	0.0487567	0.238284	0.699972	15.305	ENSG00000179799
ENTPD8	0.938722	0.0421893	0.122946	0.331725	16.4712	ENSG00000188833
SLC1A2	0.935533	0.0370542	0.0180652	0.0466955	18.8611	ENSG00000110436
ADAT3	0.931656	3.45e-08	5.17443	10.2178	435.705	ENSG00000213638
NA	0.930695	0.00869043	1.34045	2.95542	40.8816	ENSG00000234764
SYTL4	0.929065	4.18e-09	0.974648	1.90665	273.389	ENSG00000102362
SPATA41	0.928885	0.00294306	0.239154	0.508787	55.2512	ENSG00000189419
ATP2C2	0.928328	1.99e-15	3.33564	6.45471	919.443	ENSG00000064270
RUNX1	0.927524	2.07e-05	0.220819	0.441841	131.829	ENSG00000159216
TMEM104	0.92542	1.29e-19	6.92112	13.3132	1287.95	ENSG00000109066
C8orf33	0.925242	3.57e-26	21.715	41.6151	3521.44	ENSG00000182307
IFI35	0.922996	0.0273604	0.310817	0.748077	26.687	ENSG00000068079
PLXNA2	0.920631	0.00137172	0.161617	0.339025	88.5402	ENSG00000076356
CLMP	0.918271	0.0468756	0.0749826	0.202721	17.9389	ENSG00000166250
RUSC2	0.918035	2.67e-14	3.151	6.04988	669.688	ENSG00000198853
TMEM255B	0.917612	0.0339085	0.0719989	0.178958	23.3598	ENSG00000184497
CCDC83	0.917373	0.0461809	0.170051	0.465258	19.144	ENSG00000150676
DAPK2	0.916644	0.000165634	0.176588	0.357421	92.852	ENSG00000035664
SELENOP	0.914411	1.24e-19	9.09868	17.3619	1859.69	ENSG00000250722
NA	0.91362	0.0432962	0.124814	0.331061	20.3058	ENSG00000273729
CRIP2	0.912299	7.12e-08	1.37411	2.66499	249.563	ENSG00000182809
TJP3	0.905298	4.83e-15	6.64167	12.6291	975.783	ENSG00000105289
PHLDA2	0.904646	1.33e-12	14.6021	27.903	499.517	ENSG00000181649
KCTD11	0.90283	7.73e-10	4.02447	7.70677	457.95	ENSG00000213859
ECI1	0.901967	5.62e-20	49.306	93.2394	5834	ENSG00000167969
LOC101559451	0.900944	0.00104195	4.61734	9.34846	84.2033	ENSG00000244184
HDAC11	0.900719	2.52e-15	4.66886	8.84841	903.222	ENSG00000163517
ACADVL	0.90059	9.52e-21	86.5291	163.344	15384.7	ENSG00000072778
TAX1BP3	0.900428	0.00682585	1.93934	4.11298	106.767	ENSG00000213977
MYB	0.899969	2.9e-06	0.774327	1.507	160.277	ENSG00000118513
HSPA12B	0.898735	0.00386587	0.420889	0.87824	51.9916	ENSG00000132622
SGK3	0.898122	1.09e-14	6.52963	12.3804	2008.76	ENSG00000104205
TTR	0.89759	0.00109387	0.848401	1.71347	78.376	ENSG00000118271
LONRF2	0.897373	6e-11	0.7659	1.46002	396.164	ENSG00000170500
ARHGEF2	0.897037	1.06e-12	1.7289	3.27895	585.639	ENSG00000116584
GOLM1	0.897034	2.66e-22	64.3773	121.239	10036.6	ENSG00000135052
C14orf132	0.896838	1.47e-12	2.02984	3.85647	584.608	ENSG00000227051
CXXC5	0.896617	5.68e-14	11.4853	21.6554	1606.55	ENSG00000171604
NA	0.896397	9.09e-05	0.558137	1.10653	115.422	ENSG00000273599
ANG	0.896179	5.81e-08	4.71426	9.05926	251.595	ENSG00000214274
ZSWIM6	0.895944	3.83e-13	2.84583	5.39405	580.796	ENSG00000130449
DDIT4	0.894777	2.73e-21	30.0275	56.433	2268.5	ENSG00000168209
PITPNM2	0.894264	1.98e-11	1.39439	2.64986	473.263	ENSG00000090975
NFE2L1	0.893838	1.13e-19	32.8273	61.6977	7103.4	ENSG00000082641
SEC11C	0.890689	2.77e-09	21.2031	40.3042	3235.45	ENSG00000166562
FLNA	0.890584	3.01e-26	48.9399	91.5175	18991.4	ENSG00000196924
LHFPL2	0.889674	8.05e-07	0.771623	1.49021	230.473	ENSG00000145685
CTBP2	0.887074	1.62e-19	9.51635	17.8103	3859.27	ENSG00000175029
NBPF12	0.886276	1.73e-14	6.59652	12.3874	1763.44	ENSG00000268043
SYTL2	0.886221	0.000139365	0.331028	0.650947	141.216	ENSG00000137501
GSTA1	0.8841	1.58e-07	6.08304	11.571	284.594	ENSG00000243955
NA	0.883607	0.0118848	1.67171	3.58682	40.5045	ENSG00000278573
USP43	0.882986	2.93e-14	4.17514	7.83117	779.715	ENSG00000154914
NA	0.880421	0.0118848	1.68218	3.59069	40.6149	ENSG00000278066
ZBTB40	0.878621	5.82e-17	3.34819	6.24199	1123.23	ENSG00000184677
NA	0.878122	0.0109967	0.402892	0.85524	46.4778	ENSG00000284512
NA	0.877204	1.47e-07	2.37294	4.50283	249.261	ENSG00000224614
PTN	0.875452	0.0455336	0.254597	0.646349	19.7141	ENSG00000105894
DISP2	0.874701	1.24e-07	0.489652	0.927615	230.861	ENSG00000140323
NA	0.874054	0.00611494	1.27116	2.64437	53.2174	ENSG00000283689
CLDN8	0.870456	3.9e-07	2.91135	5.50945	222.446	ENSG00000156284
ZMYND15	0.870372	1.56e-05	1.20166	2.30475	156.094	ENSG00000141497
NA	0.869354	0.0096615	0.768644	1.60763	44.2564	ENSG00000277559
SLC9A1	0.868213	1.84e-17	9.17685	16.9598	2068.29	ENSG00000090020
RBM24	0.866686	1.08e-13	7.93686	14.7334	991.832	ENSG00000112183
PIM1	0.865121	2.41e-06	2.01705	3.81943	225.899	ENSG00000137193
HSPB11	0.864611	5.36e-12	10.3774	19.2445	1224.45	ENSG00000081870
TPCN1	0.86324	3.86e-17	5.14408	9.48253	1630.72	ENSG00000186815
SDAD1P1	0.860025	0.000198633	0.741904	1.43996	111.121	ENSG00000228451
LOC102725072	0.859645	0.0190123	0.108215	0.233595	33.5719	ENSG00000161103
EPPK1	0.858066	1.32e-11	13.582	25.1391	7914.86	ENSG00000261150
MAGEA11	0.857936	0.0485762	0.123014	0.308196	19.0969	ENSG00000185247
KCTD17	0.849942	2.67e-10	4.42407	8.15148	447.537	ENSG00000100379
NA	0.848938	0.0266458	1.09853	2.42991	30.2881	ENSG00000233912
DCLK2	0.843936	4.18e-08	1.8064	3.33762	290.17	ENSG00000170390
TARP	0.843531	6e-06	2.68947	5.0308	269.225	ENSG00000211689
ACBD5	0.841218	9.21e-16	9.25799	16.8296	1456.58	ENSG00000107897
NA	0.840084	0.00528675	1.47198	2.92641	82.5909	ENSG00000226471
RGS3	0.83992	2.91e-11	2.89225	5.28449	1440.66	ENSG00000138835
NBPF20	0.83932	2.41e-09	1.49986	2.74908	1030.96	ENSG00000162825
CISH	0.839274	3.54e-05	0.768011	1.44382	144.432	ENSG00000114737
PGPEP1	0.837513	2.57e-13	4.89741	8.89359	1322.81	ENSG00000130517
PPM1M	0.836611	4.03e-09	2.8613	5.23545	373.059	ENSG00000164088
GDAP1	0.836588	1.96e-11	6.57827	11.9736	960.237	ENSG00000104381
RANBP2	0.832773	2.82e-20	25.567	46.0186	11246.5	ENSG00000153201
SLC37A1	0.830746	1.21e-11	5.53894	10.0436	1364.28	ENSG00000160190
NA	0.829031	0.00702941	1.38252	2.74624	56.01	ENSG00000287760
NA	0.828801	0.0257141	0.977828	2.10704	33.4553	ENSG00000234750
NA	0.826423	0.00807861	0.333952	0.671216	57.8691	ENSG00000287692
ARRB2	0.823674	5.61e-18	12.7242	22.7864	1934.63	ENSG00000141480
MYO1E	0.822665	4.95e-14	2.71907	4.88277	884.233	ENSG00000157483
TARS	0.821499	1.98e-20	55.6161	99.2998	11315.2	ENSG00000113407
SYS1	0.815658	9.85e-12	3.81849	6.85106	817.746	ENSG00000204070
TTC7A	0.815303	5.31e-09	1.46017	2.63477	375.571	ENSG00000068724
FKBP4	0.815125	2.34e-20	81.7118	145.782	15003.5	ENSG00000004478
GAS2	0.814649	0.00656452	0.356457	0.70487	57.6452	ENSG00000148935
TNS1	0.813773	0.000623692	0.191585	0.360753	114.87	ENSG00000079308
RARA	0.813047	1.33e-10	3.13785	5.62072	530.649	ENSG00000131759
NA	0.812489	0.0208853	1.04621	2.17724	36.8523	ENSG00000213713
ST3GAL5	0.812319	6.52e-06	0.317544	0.579829	186.845	ENSG00000115525
OSTF1	0.812031	3.95e-13	37.565	66.9304	1760.61	ENSG00000134996
SCD	0.811877	3.84e-14	219.17	390.872	40872	ENSG00000099194
ATP6V0D1	0.807544	3.46e-12	18.4053	32.7718	5331.8	ENSG00000159720
LRRC73	0.806807	0.00062387	1.64481	3.09187	128.332	ENSG00000204052
HOXC13	0.805737	2.71e-09	6.12657	10.9687	514.701	ENSG00000123364
CCDC96	0.803369	0.000490731	1.66803	3.09446	127.207	ENSG00000173013
ELMSAN1	0.802558	1.2e-14	4.51284	7.98661	2152.93	ENSG00000156030
NA	0.802007	3.64e-09	16.5852	29.6043	536.915	ENSG00000203644
PLAC1	0.801046	0.0462413	0.301584	0.695461	24.2495	ENSG00000170965
GREB1	0.799476	5.35e-20	13.2377	23.2814	5799.39	ENSG00000196208
CCDC160	0.796497	0.0118819	0.760916	1.50364	51.7794	ENSG00000203952
FANK1	0.794335	0.0457592	0.169951	0.38638	24.0483	ENSG00000203780
PDLIM7	0.79291	1.19e-07	8.63518	15.3651	1351.08	ENSG00000196923
HLA-F	0.792031	0.0396265	0.171668	0.376464	30.2125	ENSG00000204642
SLC45A4	0.791518	1.09e-08	1.93694	3.44198	591.45	ENSG00000022567
ZNF385A	0.791333	7.02e-12	9.37345	16.5141	1051.24	ENSG00000161642
LAMA5-AS1	0.787733	6e-06	14.657	26.2267	440.248	ENSG00000228812
CYB5R2	0.785991	0.000796297	0.383149	0.707355	119.728	ENSG00000166394
TRDN	0.785724	0.0465374	0.0615811	0.139644	25.1052	ENSG00000186439
CSRP1	0.782786	1.06e-10	15.2445	26.7387	5533.4	ENSG00000159176
STARD5	0.781365	0.0195091	0.174792	0.351919	42.6495	ENSG00000172345
ADGRV1	0.77899	2.69e-09	0.410969	0.721696	489.352	ENSG00000164199
NOS3	0.775608	0.0302489	0.154654	0.319424	35.9169	ENSG00000164867
CUEDC1	0.772879	9.56e-10	3.72763	6.50195	740.381	ENSG00000180891
B4GALT1-AS1	0.771894	0.00621251	0.492002	0.930991	69.709	ENSG00000233554
OAZ3	0.771388	9.08e-06	1.28755	2.28661	211.523	ENSG00000143450
NA	0.770262	0.0388257	0.505962	1.07422	32.74	ENSG00000279314
ZNF252P	0.769161	2.19e-11	4.68942	8.13898	1499.06	ENSG00000196922
ATF3	0.768029	1.61e-11	6.7403	11.6794	950.569	ENSG00000162772
TSPAN15	0.76777	4.44e-08	8.79962	15.3908	819.168	ENSG00000099282
RND3	0.766014	2.27e-08	3.39659	5.91582	427.525	ENSG00000115963
GSN	0.765534	8.07e-07	0.824304	1.44326	319.142	ENSG00000148180
FGD6	0.762907	1.45e-05	0.586302	1.03663	208.223	ENSG00000180263
ENOX1	0.762465	0.00183381	1.35776	2.49626	152.664	ENSG00000120658
KIF21A	0.760947	6.08e-14	6.99526	12.0141	2456.63	ENSG00000139116
ACTN4	0.760894	9.37e-14	66.689	114.58	14133.8	ENSG00000130402
ZNF165	0.758879	4.83e-05	1.96751	3.47226	174.69	ENSG00000197279
LBHD1	0.755809	0.000928055	1.75855	3.1631	211.363	ENSG00000162194
EGF	0.755072	0.000402264	0.57534	1.03348	156.515	ENSG00000138798
CSAD	0.753411	0.000217937	3.22687	5.72264	501.863	ENSG00000139631
CBR3-AS1	0.753333	0.000102639	0.786209	1.38515	246.772	ENSG00000236830
GMPPA	0.751056	1.58e-13	9.91755	16.9265	1828.35	ENSG00000144591
NA	0.749896	1.79e-09	45.6053	78.1959	1132.29	ENSG00000261061
METRNL	0.747264	0.000574255	1.48713	2.6626	143.704	ENSG00000176845
NA	0.747017	0.00332858	3.78465	6.87178	91.611	ENSG00000273456
NA	0.745753	0.0377841	0.325767	0.666187	32.9827	ENSG00000274372
CLU	0.74455	0.00137047	0.460532	0.824387	108.591	ENSG00000120885
RNF170	0.744236	1.69e-05	1.07077	1.86922	227.395	ENSG00000120925
ALDH1A3	0.743169	1.57e-11	8.54329	14.5347	1572.73	ENSG00000184254
IGSF3	0.74312	3.21e-05	1.05339	1.84342	273.825	ENSG00000143061
RGPD2	0.74108	0.00676667	0.289945	0.531977	73.6826	ENSG00000185304
VDR	0.740341	1.13e-10	4.97565	8.46945	974.483	ENSG00000111424
MIR3936HG	0.739107	4.28e-05	1.39663	2.4235	230.911	ENSG00000233006
SELENOM	0.737898	1.37e-07	12.5619	21.4813	1385.9	ENSG00000198832
HIGD1A	0.734231	1.24e-14	38.8146	65.3534	2228.79	ENSG00000181061
CDK3	0.734045	0.0231896	0.678188	1.30421	45.657	ENSG00000250506
NKD2	0.733741	0.00155569	1.19802	2.12754	122.555	ENSG00000145506
IRF6	0.733532	1.84e-11	7.31299	12.3667	1249.64	ENSG00000117595
ABCC8	0.731655	2.52e-06	0.710224	1.21888	310.194	ENSG00000006071
MAN1A1	0.731486	0.000141865	0.944856	1.64364	165.92	ENSG00000111885
NA	0.731066	0.0455336	1.0062	2.09888	30.2238	ENSG00000288060
TNK2	0.729692	2.39e-07	23.208	39.5193	4128.93	ENSG00000061938
ARHGAP5-AS1	0.729017	0.0118557	0.922682	1.71165	62.1862	ENSG00000258655
LOC105369192	0.728876	0.00157975	1.1391	2.01838	104.503	ENSG00000246375
SREBF1	0.727324	2.89e-16	55.2373	92.6939	15576.4	ENSG00000072310
NA	0.72569	0.00207201	1.45596	2.58051	107.66	ENSG00000276900
MIER3	0.72555	1.1e-09	8.94716	15.0901	1769.52	ENSG00000155545
TOR4A	0.722374	0.000659157	0.918186	1.59995	134.166	ENSG00000198113
NHSL1	0.722261	2.88e-06	1.60407	2.73373	484.342	ENSG00000135540
DVL2	0.720344	6.42e-10	17.8672	29.9853	3252.51	ENSG00000004975
CPLX1	0.719084	6.15e-07	12.6113	21.3084	1017.78	ENSG00000168993
MAP3K14	0.718467	8.78e-08	2.579	4.35295	501.887	ENSG00000006062
ACTN1	0.716951	7.36e-11	16.043	26.8126	5817	ENSG00000072110
DLGAP1-AS1	0.71575	0.0447552	0.422187	0.852471	34.4533	ENSG00000177337
NA	0.71464	0.0382157	0.330753	0.662662	42.6374	ENSG00000253369
TMCO3	0.711113	3.41e-13	6.1708	10.2368	2175.73	ENSG00000150403
TXNRD1	0.708708	1.25e-15	64.0251	105.801	14556.2	ENSG00000198431
NA	0.708548	9.21e-05	1.44593	2.46457	225.983	ENSG00000271643
NBPF11	0.707884	2.29e-07	3.94725	6.60404	801.538	ENSG00000263956
CEP128	0.707044	1.11e-06	1.09981	1.84763	352.141	ENSG00000100629
FMO4	0.706717	0.0194674	0.656003	1.21381	60.7148	ENSG00000076258
HIST1H3E	0.706268	8.61e-06	2.95231	4.97628	271.325	ENSG00000274750
CCDC110	0.704285	0.000132542	1.75643	3.00358	214.88	ENSG00000168491
PLEKHG6	0.703256	0.00639744	0.604708	1.07422	91.3613	ENSG00000008323
BCL10	0.702428	1.87e-08	4.29908	7.15115	635.66	ENSG00000142867
EPS15L1	0.702393	3.3e-13	8.8796	14.6392	2532.88	ENSG00000127527
KCNMA1	0.699208	4.5e-11	3.39163	5.60367	4095.65	ENSG00000156113
SCARB1	0.696661	1.32e-15	19.0685	31.2365	4974.26	ENSG00000073060
TP53INP2	0.694463	3.27e-08	6.30281	10.4102	892.17	ENSG00000078804
FBXL5	0.693541	1.24e-08	13.3822	22.1012	2072.75	ENSG00000118564
PXK	0.688699	1.05e-06	2.40255	3.98236	436.671	ENSG00000168297
BBIP1	0.68711	3.23e-08	1.99964	3.28728	570.259	ENSG00000214413
SCPEP1	0.686091	1e-11	11.9737	19.5471	1551.37	ENSG00000121064
USP35	0.68591	1.99e-07	3.09039	5.09391	601.551	ENSG00000118369
NA	0.682933	0.0377841	0.850182	1.61082	45.9287	ENSG00000279253
NA	0.679868	0.00172148	3.79273	6.45903	123.359	ENSG00000273084
NA	0.679798	0.00630679	1.73729	3.01273	98.113	ENSG00000286004
SPTBN5	0.678847	0.000577997	0.97296	1.6367	410.425	ENSG00000137877
STXBP2	0.678297	6.21e-10	9.14204	14.8739	1851.69	ENSG00000076944
CDH1	0.676035	2.11e-11	81.9897	132.95	16756.4	ENSG00000039068
RGPD1	0.675048	0.0192928	0.25647	0.45807	65.407	ENSG00000187627
OTUD6B-AS1	0.674059	6.81e-09	3.992	6.48888	1316.58	ENSG00000253738
EHD1	0.673407	7.62e-09	5.39128	8.77009	1281.46	ENSG00000110047
HOXC9	0.673235	0.00351703	1.95266	3.35476	112.948	ENSG00000180806
HIST1H2AC	0.672588	3.44e-05	6.89379	11.4019	389.821	ENSG00000180573
TBC1D2	0.672561	5.36e-05	2.4054	3.9874	293.733	ENSG00000095383
LGI3	0.672244	0.0231422	0.355098	0.642861	57.4796	ENSG00000168481
C13orf46	0.67216	0.00264518	1.13576	1.92844	150.147	ENSG00000283199
ETV6	0.672046	1.64e-05	1.82874	3.01853	438.072	ENSG00000139083
NA	0.670719	0.0177395	9.17571	16.2832	131.059	ENSG00000271869
NA	0.669159	0.0186445	4.61909	8.19369	65.7946	ENSG00000213939
ARHGAP27P1	0.668577	0.0270693	0.477802	0.869185	52.2724	ENSG00000215769
AIDA	0.667617	6.94e-11	43.4082	70.0833	6135.22	ENSG00000186063
RHOC	0.666993	3.3e-13	36.2188	58.1552	4855.82	ENSG00000155366
WSB1	0.665925	3.18e-10	4.97623	8.0192	1427.94	ENSG00000109046
MT2A	0.663538	0.000229195	58.753	97.147	1820.18	ENSG00000125148
CTSH	0.662829	5.96e-12	23.0798	37.0372	4524.61	ENSG00000103811
RPGRIP1L	0.662256	5.49e-08	1.67739	2.71127	694.414	ENSG00000103494
SMARCA2	0.661812	2.65e-07	0.952909	1.54074	592.315	ENSG00000080503
DLG5	0.661274	6.42e-10	17.6175	28.3158	6160.82	ENSG00000151208
DAPK3	0.660925	4.41e-08	16.3819	26.418	1940.31	ENSG00000167657
LOC101927911	0.660624	0.000393037	2.20134	3.65398	190.428	ENSG00000262884
SHROOM1	0.660478	0.016332	0.476437	0.834835	74.0348	ENSG00000164403
TCF7L2	0.660288	1.04e-05	1.79667	2.92327	406.306	ENSG00000148737
SLC37A3	0.659358	7.34e-11	4.4989	7.2127	1583.99	ENSG00000157800
GDPGP1	0.658853	0.000122199	1.28767	2.11259	250.963	ENSG00000183208
CHSY1	0.658272	5.87e-08	13.4051	21.6087	2534.62	ENSG00000131873
NBN	0.657284	3.1e-10	7.85163	12.5771	1606.43	ENSG00000104320
TRAF3IP2	0.657111	3.74e-06	2.12869	3.45945	561.848	ENSG00000056972
ESPN	0.656602	0.00130768	1.10404	1.83536	261.029	ENSG00000187017
RDH10	0.656551	4.84e-06	2.92048	4.74262	521.836	ENSG00000121039
ASNSP1	0.656316	0.0221808	0.664711	1.17375	66.5776	ENSG00000248498
MMP24OS	0.655538	4.41e-10	8.15207	13.0468	1494.77	ENSG00000126005
BCL3	0.655362	1.06e-05	3.39193	5.50534	351.64	ENSG00000069399
NA	0.655253	0.0296279	0.227059	0.407531	60.3097	ENSG00000284237
EPAS1	0.652769	0.000327744	0.82035	1.34806	201.952	ENSG00000116016
MAGEA10	0.651899	0.0370133	0.471338	0.863223	49.4206	ENSG00000124260
PET100	0.650111	0.0478404	0.84907	1.59094	69.1936	ENSG00000229833
NEDD9	0.649474	2.96e-06	1.55276	2.50482	536.915	ENSG00000111859
CACNA1H	0.64905	0.026375	0.245251	0.433465	74.7336	ENSG00000196557
PDGFRL	0.645015	0.00880252	1.3157	2.24508	109.573	ENSG00000104213
NA	0.643649	0.000392607	7.97289	13.0509	215.38	ENSG00000272086
ARHGEF18	0.643094	1.13e-07	4.57429	7.2858	945.654	ENSG00000104880
LPIN1	0.643033	3.12e-13	12.1715	19.2255	4756.98	ENSG00000134324
TGIF1	0.642662	3.13e-06	4.9431	7.92987	1352	ENSG00000177426
ID3	0.642426	1.24e-07	63.071	100.534	3126.43	ENSG00000117318
AMFR	0.642257	8.52e-06	23.2238	37.3326	4459.44	ENSG00000159461
ERICH1	0.642253	0.000419071	1.2941	2.10732	421.935	ENSG00000104714
GUCD1	0.641952	2.6e-08	22.952	36.511	3440.09	ENSG00000138867
PIP5KL1	0.64188	0.0231896	0.55878	0.980826	65.431	ENSG00000167103
KCTD21-AS1	0.639718	0.00379538	0.693624	1.15176	148.649	ENSG00000246174
RELB	0.639111	0.0282916	0.567549	1.00919	60.745	ENSG00000104856
RASL11A	0.638527	0.00635144	1.91731	3.23161	106.813	ENSG00000122035
KITLG	0.636632	0.00480822	0.631073	1.05383	133.548	ENSG00000049130
NA	0.635616	0.0378914	1.41954	2.55179	61.7372	ENSG00000287906
ATP10A	0.634055	1.7e-06	3.5968	5.72691	1001.51	ENSG00000206190
DNAJC12	0.63307	1.46e-05	5.98134	9.56292	424.719	ENSG00000108176
WWC2	0.631269	0.0188797	0.228696	0.393702	79.52	ENSG00000151718
ANXA11	0.631041	2.76e-10	13.2558	20.8439	3708.11	ENSG00000122359
C22orf23	0.628236	0.031231	0.707797	1.24064	57.2198	ENSG00000128346
GTPBP2	0.628212	2.27e-08	6.53824	10.2832	1015.5	ENSG00000172432
PCYOX1	0.626417	3.24e-09	11.615	18.2316	2235.68	ENSG00000116005
TP53I3	0.626053	0.00394068	1.55363	2.56037	121.499	ENSG00000115129
ABCD3	0.625781	9.13e-08	5.63198	8.86959	1418.02	ENSG00000117528
PSENEN	0.624405	0.00319827	10.2137	16.715	467.472	ENSG00000205155
CCDC9B	0.623458	2.06e-05	4.12773	6.54471	1023.82	ENSG00000188549
LYNX1	0.623296	4e-09	6.84666	10.7159	1126.64	ENSG00000180155
CDKN1A	0.622756	3.3e-08	54.065	84.7994	5410.18	ENSG00000124762
MTERF2	0.62232	9.46e-05	2.36976	3.78109	285.523	ENSG00000120832
CHD9	0.619737	1.94e-08	2.2556	3.52873	1219.45	ENSG00000177200
SERTAD1	0.61924	0.000308697	3.9768	6.3638	275.274	ENSG00000197019
RALGPS2	0.618774	4.26e-09	3.48121	5.43342	1045.13	ENSG00000116191
CABLES2	0.618017	5.37e-07	5.63592	8.83437	699.623	ENSG00000149679
ITPK1	0.617267	2.13e-05	25.3691	40.0317	5672.5	ENSG00000100605
LOC101929054	0.617167	0.0174354	2.61692	4.42485	99.0353	ENSG00000243224
C9orf3	0.617023	8.9e-05	0.852439	1.35356	302.699	ENSG00000148120
NPAS2	0.616707	0.0181909	0.179612	0.303704	77.1971	ENSG00000170485
GATA2-AS1	0.616159	6.1e-07	25.1408	39.3937	2394.74	ENSG00000244300
NA	0.615502	0.00214555	4.58019	7.40096	467.859	ENSG00000175772
NA	0.615123	0.0168668	1.71729	2.89297	82.0936	ENSG00000273472
ELP5	0.614441	1.33e-09	16.4682	25.5829	1486.84	ENSG00000170291
RTN4	0.614343	5.7e-05	23.7411	37.5467	5201.45	ENSG00000115310
IL6ST	0.613942	1.16e-05	9.59964	15.1548	3199.08	ENSG00000134352
ELOVL2	0.613887	7.58e-09	16.2445	25.2853	2115.61	ENSG00000197977
CD63	0.613697	4.58e-11	57.6037	89.2684	4939.82	ENSG00000135404
ATP7A	0.613401	6.99e-06	3.12427	4.91029	1120.74	ENSG00000165240
HLA-C	0.612096	5.74e-10	47.6913	73.9564	3895.64	ENSG00000204525
NA	0.611623	0.00579148	2.18136	3.55451	154.304	ENSG00000280254
FAM86B3P	0.611018	0.00466219	0.868319	1.41484	142.032	ENSG00000173295
RAB24	0.609237	7.17e-05	5.07038	7.98397	344.347	ENSG00000169228
CORO2A	0.608979	1.56e-05	6.14108	9.64003	1151.86	ENSG00000106789
ID1	0.608857	3.85e-09	100.637	155.781	4038.62	ENSG00000125968
NXPE3	0.607934	1.12e-10	8.02566	12.3955	2471.35	ENSG00000144815
FOXK2	0.606759	4.38e-08	9.17349	14.2238	2984.55	ENSG00000141568
TBC1D16	0.604051	2.28e-08	19.0696	29.486	7181.77	ENSG00000167291
SPIRE2	0.603442	1.78e-05	2.40106	3.74746	628.242	ENSG00000204991
TMCC1	0.598166	3.06e-08	6.59604	10.1626	1742.12	ENSG00000172765
SLC7A5	0.597641	7.74e-06	4.61098	7.16701	716.744	ENSG00000103257
LINC01123	0.597095	0.000918882	4.14849	6.55091	450.335	ENSG00000204588
PELI2	0.596191	0.0002717	1.5134	2.38092	310.41	ENSG00000139946
FYN	0.596073	0.0281843	0.292453	0.494048	74.4555	ENSG00000010810
UQCC2	0.595314	4.15e-06	17.5011	27.0664	2669.43	ENSG00000137288
GASAL1	0.593253	0.00554967	1.6058	2.58328	168.184	ENSG00000253669
SH3BP5-AS1	0.591952	0.0120876	0.524338	0.855475	121.21	ENSG00000224660
TDRKH	0.59166	1e-06	6.13842	9.45232	1014.09	ENSG00000182134
NCOA7	0.590883	8.67e-06	2.81745	4.3583	700.937	ENSG00000111912
OSGIN1	0.590772	1.35e-05	4.58563	7.08757	513.391	ENSG00000140961
CENPN	0.590583	1.73e-08	42.5352	65.2315	4911.68	ENSG00000166451
ATP6AP1L	0.588815	0.0241932	0.327005	0.542753	80.3152	ENSG00000205464
LNX2	0.587912	3.25e-08	13.3383	20.3917	2074.6	ENSG00000139517
BEX4	0.587377	0.00024966	6.86816	10.6981	294.397	ENSG00000102409
PACSIN2	0.584871	5.87e-08	27.4037	41.8178	4030.29	ENSG00000100266
SH3GLB2	0.584618	1.28e-08	21.8745	33.3089	4803.21	ENSG00000148341
CCDC186	0.584607	2.34e-09	7.43482	11.3064	2155.29	ENSG00000165813
HK1	0.584393	1.24e-11	39.2964	59.5854	7952.47	ENSG00000156515
NA	0.584355	0.046551	1.40178	2.41097	56.3986	ENSG00000259146
SGPL1	0.583099	1.94e-09	10.5214	15.9863	2534.79	ENSG00000166224
CROT	0.582754	5.1e-09	13.1574	19.9991	2108.79	ENSG00000005469
PRDX5	0.580018	8.49e-06	159.037	243.432	4421.32	ENSG00000126432
BORCS5	0.579937	0.000215802	1.86922	2.89193	396.655	ENSG00000165714
RNASEL	0.5798	0.0194324	0.454395	0.745568	93.8847	ENSG00000135828
NA	0.579239	0.0014834	6.25667	9.76489	220.825	ENSG00000271780
RCL1	0.578629	1.08e-07	7.91205	12.026	1054.4	ENSG00000120158
PTPRE	0.577676	0.00287002	0.50146	0.789849	185.321	ENSG00000132334
ADRB1	0.576776	0.0136876	1.39354	2.26106	133.187	ENSG00000043591
LSM11	0.576595	0.00119054	1.58106	2.46601	339.491	ENSG00000155858
NUDT18	0.57658	9.84e-06	11.2739	17.2509	639.108	ENSG00000275074
GREB1L	0.576063	0.000388123	0.930533	1.44258	320.477	ENSG00000141449
FDX1	0.575529	3.98e-06	16.7818	25.6054	1702.31	ENSG00000137714
MESP1	0.575038	1.08e-07	15.6951	23.7773	1194.48	ENSG00000166823
SSH3	0.574712	4.61e-07	9.52974	14.4692	1106.98	ENSG00000172830
STON2	0.574545	0.00327153	1.22271	1.92598	314.206	ENSG00000140022
ADARB1	0.574063	2.59e-08	5.34297	8.07602	1722.52	ENSG00000197381
PCAT19	0.572924	0.0453008	0.213123	0.361553	60.0552	ENSG00000267107
GAS6	0.572098	0.000322595	1.56069	2.40185	304.46	ENSG00000183087
NA	0.571927	0.000228543	1.96358	3.01674	429.929	ENSG00000273151
FAM86EP	0.569792	0.000227794	2.72017	4.17497	306.157	ENSG00000251669
NA	0.568171	0.0408793	2.32083	3.90004	61.7437	ENSG00000229666
CEMIP2	0.56735	5.68e-08	6.05194	9.10787	1792.03	ENSG00000135048
NECTIN2	0.567122	3.05e-06	11.5286	17.4567	1385.49	ENSG00000130202
TMEM136	0.566772	0.000266328	2.04512	3.13044	295.387	ENSG00000181264
ANTXR1	0.566	1.24e-06	4.00561	6.05484	1051.86	ENSG00000169604
HDDC2	0.565859	9.06e-08	8.41063	12.651	1584.09	ENSG00000111906
EPS8L2	0.563914	1.25e-09	19.7847	29.6289	3590.9	ENSG00000177106
POLD4	0.563625	0.000825947	2.62058	4.03866	259.785	ENSG00000175482
MGAT4A	0.563498	0.00425692	0.548456	0.85846	173.175	ENSG00000071073
TNRC6C-AS1	0.5631	0.0273604	0.904014	1.46885	133.427	ENSG00000204282
NA	0.562183	0.00182734	0.453342	0.699316	246.551	ENSG00000203709
RINL	0.561205	0.0050337	1.1015	1.72105	151.466	ENSG00000187994
OPTN	0.560272	0.00280947	1.05966	1.64432	177.468	ENSG00000123240
TLE3	0.559739	2.34e-10	14.9212	22.2562	5999.86	ENSG00000140332
HIST1H3H	0.559504	0.00327153	5.06847	7.86704	204.397	ENSG00000278828
LOC339874	0.55873	0.0399668	0.257913	0.426827	75.7119	ENSG00000250608
NA	0.558106	0.0105914	2.28175	3.59502	133.022	ENSG00000173727
FASN	0.557198	1.58e-07	444.738	667.872	132473	ENSG00000169710
BCAR1	0.555859	4.52e-09	13.0813	19.491	3827.45	ENSG00000050820
NA	0.555611	0.0162361	6.29629	9.96095	117.955	ENSG00000267475
EDEM1	0.554953	2.37e-07	18.5135	27.6765	3974.98	ENSG00000134109
ECE1	0.554747	4.65e-06	3.78589	5.68666	884.273	ENSG00000117298
DOCK4	0.554468	1.76e-05	1.42265	2.14172	543.226	ENSG00000128512
LPGAT1	0.554075	3.39e-06	5.85577	8.78436	1643.82	ENSG00000123684
ALDOC	0.553566	2.64e-06	20.553	30.7826	1712.83	ENSG00000109107
RASEF	0.553397	0.00233058	1.2737	1.9633	274.722	ENSG00000165105
RAPGEFL1	0.552712	0.000262524	3.30626	5.00445	606.277	ENSG00000108352
NBPF10	0.549519	6.12e-07	4.86689	7.24795	2224.42	ENSG00000271425
MKRN3	0.54904	0.00109698	2.01438	3.06749	372.286	ENSG00000179455
FOXD4	0.547019	0.00175216	3.91098	5.96231	248.96	ENSG00000170122
LOC652276	0.546908	0.00108377	2.98949	4.53907	264.56	ENSG00000215154
SLC26A1	0.546518	1.01e-06	12.6921	18.878	1731.24	ENSG00000145217
OVOL1	0.54617	0.0200764	0.927564	1.47347	116.64	ENSG00000172818
ARRDC3	0.544707	3.25e-08	20.5818	30.4735	3251.08	ENSG00000113369
INPP5A	0.544488	0.000221914	11.887	17.8817	1421.79	ENSG00000068383
NA	0.544245	0.0307409	0.780757	1.26098	114.729	ENSG00000285973
E2F6	0.544165	1.27e-05	6.72852	10.0338	870.823	ENSG00000169016
RTL10	0.544095	6.11e-08	6.81973	10.0952	1469.91	ENSG00000215012
EAF1	0.543462	3.9e-07	9.42885	13.9701	1467.27	ENSG00000144597
LINC00476	0.543043	0.000683314	1.35892	2.0509	289.476	ENSG00000175611
SLC12A4	0.543016	0.0224218	0.436269	0.68829	119.2	ENSG00000124067
GLRX	0.542362	9.7e-05	2.52723	3.78	501.854	ENSG00000173221
TGFA	0.541647	0.00461682	1.2258	1.88445	195.351	ENSG00000163235
GSTT2	0.541109	0.0394194	1.96078	3.16618	77.5413	ENSG00000099984
SLC25A36	0.541027	1.12e-08	8.75762	12.916	2852.99	ENSG00000114120
TPPP	0.540581	0.00250881	1.18622	1.81095	228.908	ENSG00000171368
NA	0.539201	8.09e-05	27.029	40.3815	793.064	ENSG00000219201
RNF10	0.538761	9.25e-09	35.8529	52.8267	6683.39	ENSG00000022840
GPX8	0.538509	2.77e-05	4.78266	7.12268	615.15	ENSG00000164294
CHPF	0.538156	6.38e-05	49.5741	74.0421	5329.3	ENSG00000123989
PDLIM2	0.537159	0.00040698	0.858025	1.28653	339.359	ENSG00000120913
RGPD3	0.537075	0.0142445	0.668999	1.03998	127.008	ENSG00000153165
ID2	0.536289	5.94e-07	18.077	26.6619	1264.7	ENSG00000115738
RNF24	0.536112	2.37e-05	3.932	5.8451	954.666	ENSG00000101236
BAG3	0.536076	5.17e-08	36.5059	53.7209	3166.03	ENSG00000151929
GLUD1P3	0.535509	0.0370059	3.03774	4.89346	104.148	ENSG00000250959
2019-09-10	0.535413	8.25e-05	4.50986	6.72497	610.068	ENSG00000186522
CNKSR3	0.534668	0.000303013	0.770836	1.15019	529.523	ENSG00000153721
CYR61	0.532444	0.000540133	4.27097	6.379	332.348	ENSG00000142871
DUSP2	0.532081	0.000360146	30.525	45.5886	1875.49	ENSG00000158050
PLCD3	0.531257	8.89e-05	2.52979	3.75527	541.758	ENSG00000161714
SCNN1A	0.529979	3.55e-08	15.4106	22.5646	2850.38	ENSG00000111319
GANC	0.529265	7.34e-05	1.44382	2.14128	501.644	ENSG00000214013
EFCAB2	0.528822	0.0389785	0.412613	0.656415	117.533	ENSG00000203666
HES2	0.528533	0.00682585	0.95068	1.44629	165.554	ENSG00000069812
DUSP8	0.527604	3.58e-05	4.62422	6.83442	725.998	ENSG00000184545
CARNS1	0.527356	0.000461654	2.92059	4.34066	525.915	ENSG00000172508
IFITM3	0.527054	0.0103144	5.5582	8.48066	206.409	ENSG00000142089
RSPH3	0.526608	0.000184053	1.91961	2.8463	399.426	ENSG00000130363
HFE	0.525574	0.0355884	0.460519	0.731409	86.4045	ENSG00000010704
CCND1	0.52478	2.53e-08	71.1971	104.118	10816.5	ENSG00000110092
IRF7	0.524149	8.13e-05	6.87102	10.1262	567.118	ENSG00000185507
PHF23	0.523013	5.24e-08	22.9468	33.4367	1968.4	ENSG00000040633
SPAG1	0.522807	0.000429316	2.07579	3.07675	332.708	ENSG00000104450
JDP2	0.522798	0.0476314	0.365645	0.585122	76.0152	ENSG00000140044
CGNL1	0.520102	0.00202982	1.47964	2.20615	407.868	ENSG00000128849
LOC100507599	0.518239	0.0132565	2.31669	3.52746	151.693	ENSG00000261188
RRAS	0.517758	9.6e-05	13.6416	20.0287	473.968	ENSG00000126458
OCEL1	0.517034	6.08e-05	10.3334	15.1533	604.894	ENSG00000099330
NA	0.515633	1.51e-05	22.8205	33.3151	820.324	ENSG00000274173
BROX	0.514144	9.3e-07	13.6168	19.7741	2124.12	ENSG00000162819
CETN2	0.514106	9.36e-05	17.7621	25.9942	1077.63	ENSG00000147400
HIST1H4I	0.513816	0.00202695	7.51823	11.1598	308.735	ENSG00000276180
FTO	0.513513	0.000129213	3.78516	5.54983	2549.31	ENSG00000140718
RGPD4	0.5134	0.0322675	0.56086	0.874867	100.208	ENSG00000196862
MYH9	0.511179	1.12e-08	58.6352	84.5985	16488.7	ENSG00000100345
DNAJB6	0.510429	9.46e-08	6.01436	8.68709	2813.34	ENSG00000105993
LIMD1	0.51032	3.88e-05	4.0887	5.95898	1626.93	ENSG00000144791
TENT4B	0.510186	1.35e-05	5.43648	7.90819	1388.25	ENSG00000121274
SLC1A5	0.509713	0.000327805	17.0224	24.9672	1787.18	ENSG00000105281
ADCY1	0.50938	1.85e-05	3.94582	5.73811	1727.6	ENSG00000164742
CEP290	0.508664	0.0015427	1.28265	1.89086	415.919	ENSG00000198707
MINPP1	0.507376	0.000641233	3.88216	5.70334	369.412	ENSG00000107789
CEBPG	0.507361	1.52e-06	11.8236	17.0973	1498.41	ENSG00000153879
ABR	0.506589	1.55e-05	5.6127	8.14143	2183.16	ENSG00000159842
ARHGAP35	0.506247	3.27e-07	11.669	16.8222	4092.52	ENSG00000160007
POLR1D	0.505909	1.58e-08	13.646	19.6168	4763.04	ENSG00000186184
LOC100289580	0.505355	0.040631	0.689163	1.06871	107.715	ENSG00000224888
NBPF14	0.504939	6.31e-05	6.08825	8.8392	2285.31	ENSG00000270629
ELOVL5	0.504847	1.02e-05	137.201	198.428	16347.3	ENSG00000012660
GCLM	0.504825	1.54e-05	10.8093	15.6597	1834.59	ENSG00000023909
ARHGEF26-AS1	0.504407	0.00722841	0.687458	1.02393	196.749	ENSG00000243069
ARHGAP26	0.504266	0.000365734	1.24342	1.81878	671.152	ENSG00000145819
GLA	0.504149	5.01e-05	10.0183	14.5453	713.831	ENSG00000102393
MICAL1	0.503734	2.41e-06	40.382	58.2436	8618.47	ENSG00000135596
PPP2R2A	0.503593	2.49e-07	13.8671	19.9522	3791.69	ENSG00000221914
ADM2	0.503346	1.08e-05	10.1182	14.6125	1354.92	ENSG00000128165
ITGB5	0.503204	0.000171785	11.7295	17.058	2395.74	ENSG00000082781
AKAP1	0.502843	1.87e-07	34.0985	49.0011	5668.41	ENSG00000121057
MIEN1	0.502156	1.72e-05	19.179	27.7013	1219.84	ENSG00000141741
EEF1E1	0.501586	0.0167738	5.44674	8.20277	364.056	ENSG00000124802
EHBP1L1	0.498944	0.0378182	0.727871	1.11881	158.826	ENSG00000173442
MRPL52	0.497068	7.83e-07	17.0248	24.3899	1699.75	ENSG00000172590
ACTB	0.496901	8.94e-06	869.088	1245.77	92201.6	ENSG00000075624
MOSMO	0.496361	0.000271706	2.55964	3.71218	499.197	ENSG00000185716
BANK1	0.49538	0.0104889	1.2245	1.82741	239.521	ENSG00000153064
PRR13	0.494695	0.00425835	13.39	19.6745	1192.75	ENSG00000205352
TMEM208	0.494283	0.000662367	28.4322	41.3112	1592.02	ENSG00000168701
SEMA3F	0.493968	9.15e-07	11.6401	16.6424	1743.51	ENSG00000001617
NMRK1	0.493688	0.000121339	4.61085	6.65501	556.205	ENSG00000106733
RPS6KL1	0.493538	0.000274739	2.75176	3.97383	654.387	ENSG00000198208
HSPG2	0.49311	0.000504411	1.73205	2.50854	981.426	ENSG00000142798
CCDC88B	0.490776	0.0429862	0.535156	0.823649	144.932	ENSG00000168071
DGCR6	0.489637	0.00547759	1.68021	2.46175	273.273	ENSG00000183628
BAZ2B	0.489624	0.0165582	0.29911	0.446958	192.957	ENSG00000123636
LDLRAD3	0.488438	5.65e-07	14.217	20.237	2013.5	ENSG00000179241
ROCK2	0.488407	1.05e-06	5.84598	8.3275	1846.34	ENSG00000134318
SLC3A2	0.487932	1.9e-06	36.9759	52.6866	5930.54	ENSG00000168003
CFAP70	0.48774	0.0216766	0.758676	1.13566	179.839	ENSG00000156042
WBP4	0.486575	0.00428378	3.40381	4.96275	255.212	ENSG00000120688
SPINT1-AS1	0.484952	0.0225039	5.55653	8.28381	219.048	ENSG00000261183
GSTT2B	0.484747	0.016019	4.57377	6.80041	159.676	ENSG00000133433
KIF13B	0.484102	0.000579122	1.94861	2.8046	674.744	ENSG00000197892
EHF	0.481063	4.16e-05	46.6533	66.5269	6341.03	ENSG00000135373
OSR2	0.48051	0.019464	1.88335	2.78316	174.655	ENSG00000164920
MID1IP1	0.478054	1.29e-06	25.8894	36.5918	3024.89	ENSG00000165175
EHD4	0.477437	0.00319477	6.82457	9.87257	1677.28	ENSG00000103966
FHOD1	0.477418	3.99e-05	7.57906	10.7527	1224.69	ENSG00000135723
GZF1	0.475637	1.3e-05	6.22535	8.81021	1049.04	ENSG00000125812
GSTM3	0.475499	1.59e-06	12.715	17.9443	1860.27	ENSG00000134202
CLIP1	0.473316	5.53e-07	4.46406	6.2829	2547.77	ENSG00000130779
ARFGAP3	0.472878	5.37e-06	22.1324	31.2351	2231.23	ENSG00000242247
ZFAND2A	0.472775	0.00322175	5.29597	7.62346	376.434	ENSG00000178381
ARRB1	0.472774	0.000777599	6.01986	8.60275	1846.95	ENSG00000137486
KCTD21	0.472414	0.00170838	3.39874	4.87841	419.54	ENSG00000188997
CCPG1	0.471777	0.0145914	1.06138	1.55026	293.24	ENSG00000260916
PMEL	0.471637	0.0276285	1.06867	1.58169	132.069	ENSG00000185664
FRY	0.471282	2.6e-05	4.04355	5.71397	2349.35	ENSG00000073910
CLHC1	0.470516	0.0464219	0.741639	1.11738	157.726	ENSG00000162994
C22orf39	0.469766	0.000742492	2.1393	3.04646	459.918	ENSG00000242259
MCFD2	0.469744	1.86e-06	27.8453	39.1284	5127.93	ENSG00000180398
AP1B1	0.468932	0.000107359	35.3327	49.9823	7324.54	ENSG00000100280
LTO1	0.466963	0.0101465	1.99078	2.87798	489.58	ENSG00000149716
ZCCHC10	0.466274	0.000577997	8.01863	11.3676	633.7	ENSG00000155329
VPS26C	0.466018	3.17e-05	5.48023	7.71655	1567.9	ENSG00000157538
XAB2	0.465812	6.65e-05	18.7187	26.4144	2682.56	ENSG00000076924
PPP1R15A	0.465661	0.0384376	2.07698	3.08277	202.013	ENSG00000087074
ALAS1	0.465528	6.75e-06	34.9227	49.018	2719.21	ENSG00000023330
RPS10P7	0.465389	0.034762	2.38308	3.52608	227.806	ENSG00000223396
NA	0.464926	0.0091946	8.34486	12.0406	256.233	ENSG00000128692
NBR2	0.464764	0.0147522	3.71895	5.40497	355.236	ENSG00000198496
TAGLN	0.464305	0.0108908	2.87335	4.14544	351.186	ENSG00000149591
SAMD15	0.463908	0.0118848	3.0578	4.4251	250.051	ENSG00000100583
NA	0.463804	0.0124766	17.6418	25.5025	379.169	ENSG00000275234
SMIM14	0.458678	2.37e-07	27.652	38.4663	5512.6	ENSG00000163683
WFS1	0.458175	0.000124621	19.489	27.3471	2700.02	ENSG00000109501
TP53BP2	0.45782	0.000413764	7.95398	11.1829	1461.57	ENSG00000143514
ATF4	0.457621	2.05e-05	119.83	167.742	9234.91	ENSG00000128272
SLC25A17	0.456885	5.72e-05	9.37555	13.128	1146.66	ENSG00000100372
DPM2	0.456208	2.09e-05	15.1391	21.1199	1451.1	ENSG00000136908
APMAP	0.455698	0.000304444	78.8396	110.719	5390.02	ENSG00000101474
CDKN1B	0.455687	0.00012323	31.0493	43.4929	2442.36	ENSG00000111276
RNF14	0.455065	0.000120443	14.9341	20.9339	2285.36	ENSG00000013561
CARS	0.45404	3.44e-06	6.85934	9.53519	2101.96	ENSG00000110619
RXRA	0.453736	2.44e-06	15.051	20.9056	5147.86	ENSG00000186350
CRYBG3	0.453482	0.00225003	1.54732	2.18962	524.083	ENSG00000080200
DGAT2	0.453424	0.00111431	3.07247	4.32671	747.052	ENSG00000062282
FBXO16	0.453049	0.0102738	2.13185	3.05156	260.345	ENSG00000214050
ABHD11	0.452382	1.22e-05	20.0928	27.9457	1404.61	ENSG00000106077
CDC26	0.452216	0.00188761	10.9678	15.453	396.218	ENSG00000176386
SIK3	0.451968	0.00255516	1.34837	1.90628	453.991	ENSG00000160584
CBWD5	0.451823	2.78e-05	10.5427	14.6703	4092.83	ENSG00000147996
PCK2	0.4512	0.000289725	38.4727	53.8133	4938.18	ENSG00000100889
WDR1	0.45056	9.64e-06	37.0124	51.5306	8852.59	ENSG00000071127
ZEB1-AS1	0.450549	0.0380944	1.05147	1.54459	128.037	ENSG00000237036
ABCC5	0.450315	8.46e-05	2.70192	3.76505	938.84	ENSG00000114770
ZBTB8OS	0.449609	0.0159902	4.82084	6.90638	528.949	ENSG00000176261
LAMP2	0.449433	1.85e-06	37.9166	52.4709	6380.28	ENSG00000005893
FEM1C	0.448809	1.11e-05	8.75885	12.1428	1521.07	ENSG00000145780
NA	0.448154	0.0111688	0.545596	0.776544	238.25	ENSG00000213062
FAM214A	0.447249	4.73e-06	8.96339	12.3965	2682.63	ENSG00000047346
ATP13A2	0.447015	0.000435683	14.21	19.8464	2285.21	ENSG00000159363
BRI3BP	0.446835	0.000107617	13.3639	18.5858	2735.63	ENSG00000184992
BUB3	0.446684	7.51e-07	19.4717	26.8679	4839.06	ENSG00000154473
LINC00899	0.445897	0.0490283	1.15359	1.69456	179.98	ENSG00000231711
SPPL2A	0.445225	7.65e-06	9.26489	12.8077	2268.3	ENSG00000138600
FBXL19-AS1	0.444781	0.0106317	3.25644	4.61648	397.341	ENSG00000260852
DCST1	0.444706	0.0290331	1.58927	2.29453	158.408	ENSG00000163357
ITGA6	0.444502	0.000121339	6.64221	9.22379	1359.91	ENSG00000091409
PPARD	0.443637	0.000259123	6.35003	8.81725	863.517	ENSG00000112033
NIT1	0.443597	9.54e-05	7.83186	10.8586	905.813	ENSG00000158793
PALLD	0.443326	0.000174297	4.71659	6.55137	1457.77	ENSG00000129116
B4GALT1	0.443278	5.14e-06	33.9585	46.8492	5058.93	ENSG00000086062
MSX2	0.44289	0.0126014	3.437	4.89605	236.734	ENSG00000120149
IFRD1	0.442521	9.38e-05	5.35138	7.407	1216.11	ENSG00000006652
RHOBTB3	0.441994	0.00211495	2.65132	3.7149	717.821	ENSG00000164292
RAMAC	0.441504	0.000129213	19.6715	27.2278	937.567	ENSG00000169612
RHOD	0.441494	3.17e-05	40.4514	55.8687	1525.66	ENSG00000173156
DDAH2	0.441254	0.000307666	15.5616	21.5803	1121.11	ENSG00000213722
SUB1	0.438778	4.77e-05	23.4287	32.306	6596.88	ENSG00000113387
CHCHD5	0.43841	0.00269126	7.25076	10.1205	834.111	ENSG00000125611
SERINC2	0.438102	1.14e-05	33.5404	46.0871	3511.19	ENSG00000168528
ALOXE3	0.43386	0.020837	1.77332	2.51795	206.108	ENSG00000179148
BCL6	0.433445	6.26e-05	7.76997	10.6742	1398.53	ENSG00000113916
ODR4	0.432812	0.000521105	5.29471	7.30906	655.746	ENSG00000157181
TP53TG1	0.432196	0.00161789	3.51465	4.86719	628.597	ENSG00000182165
ABCD1	0.431204	8.48e-05	29.8114	40.9525	3830.84	ENSG00000101986
FCHSD1	0.430712	0.0167284	1.24982	1.76296	233.679	ENSG00000197948
PFKFB3	0.430344	0.000311021	5.81587	8.00516	1079.41	ENSG00000170525
SLC38A10	0.430211	1.99e-05	20.8638	28.5337	4989.27	ENSG00000157637
CXorf40A	0.430063	0.00145336	4.34365	6.01243	678.102	ENSG00000197620
NA	0.429912	0.0459052	3.40444	4.90435	289.961	ENSG00000281490
COPE	0.429775	7.58e-05	63.3002	86.8982	5516	ENSG00000105669
COMMD7	0.429252	0.00163112	7.36117	10.1697	578.651	ENSG00000149600
NUPR1	0.429247	0.018033	18.0706	25.5071	3158.46	ENSG00000176046
CBWD5	0.429091	1.39e-05	9.41161	12.8538	3503.7	ENSG00000196873
SLC2A8	0.427625	0.00137172	8.14757	11.2555	973.562	ENSG00000136856
DSTN	0.427455	1.26e-06	63.3343	86.1898	6950.47	ENSG00000125868
LIPA	0.426396	0.00458685	16.5199	22.9404	2465.35	ENSG00000107798
SBNO2	0.425372	6.98e-05	30.0151	41.0756	6002.54	ENSG00000064932
DBI	0.42437	0.0181574	104.283	146.424	8035.06	ENSG00000155368
PDZD11	0.423993	0.000221914	30.6805	41.9794	1292.91	ENSG00000120509
CFAP36	0.423743	0.00160243	9.66515	13.3004	1028.22	ENSG00000163001
SP3	0.423382	0.000886068	5.23302	7.18783	2732.63	ENSG00000172845
TRIM56	0.423228	0.000298277	4.3657	5.96421	1468.76	ENSG00000169871
SLC10A3	0.422847	0.00337214	13.6629	18.8932	934.449	ENSG00000126903
TTC21A	0.422308	0.0436679	0.637244	0.910642	151.793	ENSG00000168026
NA	0.422084	0.0233707	4.03902	5.67843	243.914	ENSG00000260912
ISOC1	0.421667	0.000249629	21.5977	29.5091	1267.8	ENSG00000066583
LZTFL1	0.421119	0.00376613	2.04844	2.82695	447.152	ENSG00000163818
HMOX1	0.419409	0.00467319	5.53357	7.635	386.722	ENSG00000100292
HLA-B	0.418595	0.00447811	9.10101	12.5331	843.144	ENSG00000234745
SNX14	0.415993	0.000859202	5.47414	7.47361	1175.11	ENSG00000135317
NA	0.415051	0.00361653	3.75519	5.14922	503.428	ENSG00000205918
SAMD12	0.413821	0.00464006	1.19236	1.63894	556.17	ENSG00000177570
ATP13A3	0.41348	0.000101203	14.632	19.8184	5832.58	ENSG00000133657
TMEM251	0.412905	0.00595125	9.53232	13.0836	394.337	ENSG00000153485
FAM198B	0.41276	0.0179166	1.10315	1.53508	265.558	ENSG00000164125
RCAN1	0.412311	0.00230049	3.20024	4.37382	673.765	ENSG00000159200
FOSL2	0.412267	0.000918912	7.79404	10.631	1685.64	ENSG00000075426
CCDC174	0.411828	0.00537835	3.46752	4.7611	373.774	ENSG00000154781
TMEM168	0.411607	0.000473433	7.76246	10.5406	1869.23	ENSG00000146802
CALM2	0.410588	6.05e-06	28.5973	38.488	6096.24	ENSG00000143933
FITM2	0.410389	0.00244514	10.3114	14.0778	1441.83	ENSG00000197296
PELP1	0.409918	1.27e-05	20.1031	27.0695	3963.13	ENSG00000141456
TMBIM6	0.409053	9.76e-06	119.626	160.861	22163.8	ENSG00000139644
AKTIP	0.408116	0.0001859	9.3326	12.608	1455.98	ENSG00000166971
SLC22A18	0.406798	0.00140457	4.88648	6.62778	768.793	ENSG00000110628
C6orf132	0.406568	0.000258174	7.66955	10.3449	1576.73	ENSG00000188112
SKIL	0.406206	0.000462149	4.57434	6.18152	1069.2	ENSG00000136603
CBWD2	0.405779	3.47e-05	8.30158	11.1559	2583.15	ENSG00000215126
MIR4453HG	0.405131	0.0391918	1.87996	2.63459	173.004	ENSG00000268471
CNIH1	0.403958	7.02e-05	17.6758	23.7466	2655.66	ENSG00000100528
RALGDS	0.402413	0.00258757	2.75566	3.73413	634.015	ENSG00000160271
NCKAP5L	0.402358	0.0310755	1.04545	1.44779	257.652	ENSG00000167566
SORBS1	0.402309	0.0466225	0.530993	0.74612	178.65	ENSG00000095637
PSMA3	0.401793	0.00362884	31.8718	43.247	2981.33	ENSG00000100567
GIHCG	0.401768	0.0462413	1.68735	2.35878	209.735	ENSG00000257698
SLC7A6	0.401409	0.0294736	3.01333	4.17813	697.052	ENSG00000103064
UFM1	0.401122	0.000678513	7.85352	10.5855	1032.12	ENSG00000120686
RIOK3	0.400942	0.000250551	9.4507	12.702	1374.12	ENSG00000101782
SNRPD3	0.400882	0.000848651	14.0215	18.8959	1645.76	ENSG00000100028
NA	0.40054	0.0448784	38.3304	53.5771	376.857	ENSG00000265735
LAMTOR5	0.400142	0.0309466	27.0407	37.4053	1965.86	ENSG00000134248
ROM1	0.40005	0.0423473	2.30675	3.22065	176.162	ENSG00000149489
NA	0.399428	0.0453022	1.62596	2.27289	184.272	ENSG00000275437
PFDN5	0.399138	0.0258339	28.7832	39.6938	2956.53	ENSG00000123349
OPLAH	0.398128	0.00150638	6.56221	8.83955	873.719	ENSG00000178814
CAMKK1	0.397822	0.00116749	4.62686	6.22642	1029.25	ENSG00000004660
SSR4	0.397625	8.69e-05	38.3803	51.3245	5259.56	ENSG00000180879
SPCS3	0.397386	0.000118952	22.6103	30.2626	4612.23	ENSG00000129128
CHURC1	0.396057	0.00136937	6.75198	9.08451	1093.19	ENSG00000258289
SF3B5	0.395772	0.00400406	181.589	245.299	3778.92	ENSG00000169976
SLC25A42	0.395273	0.00245652	4.45057	5.99629	603.044	ENSG00000181035
LACTB2	0.395223	0.00307469	16.3547	22.0449	947.665	ENSG00000147592
IFT80	0.395112	0.0224108	1.80458	2.4765	387.175	ENSG00000068885
SEC62	0.394059	0.000401195	17.2526	23.0834	4084.86	ENSG00000008952
ETFBKMT	0.393399	0.0370383	1.03123	1.42804	215.753	ENSG00000139160
CLEC11A	0.392491	0.0140628	17.7308	24.0701	765.694	ENSG00000105472
GALNT10	0.391378	0.00386587	5.28195	7.11506	1662.12	ENSG00000164574
MGST1	0.3912	0.00018349	27.6833	36.8592	6134.76	ENSG00000008394
SWI5	0.391074	0.00234517	16.5194	22.1614	1272.31	ENSG00000175854
APOLD1	0.390908	0.0392041	1.17374	1.62234	258.695	ENSG00000178878
SECISBP2L	0.390817	5.96e-05	11.4009	15.1624	2912.34	ENSG00000138593
MTUS1	0.390711	0.0032284	3.73098	5.01987	1342.5	ENSG00000129422
KCNK1	0.390509	0.0131584	2.93409	3.98418	320.528	ENSG00000135750
NME5	0.390285	0.0242328	3.42	4.67345	246.985	ENSG00000112981
KLK15	0.389713	0.025976	4.90285	6.68923	338.944	ENSG00000174562
MED11	0.389304	0.0125754	8.04412	10.8996	356.684	ENSG00000161920
COL18A1	0.388498	0.00647789	1.92457	2.59015	488.12	ENSG00000182871
CTNND1	0.387866	1.96e-05	26.9103	35.6532	7031.14	ENSG00000198561
UBA6-AS1	0.387742	0.0228932	0.778433	1.05882	321.24	ENSG00000248049
TBC1D10C	0.387164	0.0493432	3.9963	5.51677	606.741	ENSG00000175463
PTS	0.386801	0.00250348	13.5568	18.1214	1265.75	ENSG00000150787
LPXN	0.385875	0.0027877	10.3289	13.8151	760.85	ENSG00000110031
ABHD17C	0.385673	0.00151736	6.75847	9.01986	729.609	ENSG00000136379
SGCB	0.385079	0.00213822	7.32344	9.78722	992.52	ENSG00000163069
CCDC57	0.3849	0.00480822	12.6587	16.9547	4688.36	ENSG00000176155
INTS7	0.38407	0.01363	5.56873	7.52266	890.651	ENSG00000143493
HDHD5	0.383729	0.000489995	10.479	13.9189	1538.32	ENSG00000069998
CLIC4	0.383612	0.00222903	18.7787	25.065	2501.75	ENSG00000169504
RHBDF2	0.382599	0.00275569	3.69452	4.92801	762.627	ENSG00000129667
CBLB	0.381985	0.0105337	1.20463	1.61946	445.122	ENSG00000114423
GCH1	0.381376	0.00458434	10.7401	14.3626	937.925	ENSG00000131979
IMMP2L	0.381302	0.00650621	4.77194	6.39038	486.359	ENSG00000184903
SRCIN1	0.379356	0.0208922	1.18615	1.59945	415.072	ENSG00000277363
LSG1	0.379328	0.000443779	17.5073	23.1614	2494.09	ENSG00000041802
RNF20	0.379273	0.000753353	12.2268	16.1863	1702.93	ENSG00000155827
ZBTB7B	0.379026	0.000402264	40.8241	53.9627	5210.03	ENSG00000160685
IL4R	0.378246	0.0293118	1.50358	2.03911	266.273	ENSG00000077238
NFKBIB	0.378184	0.00524163	8.9283	11.9003	618.326	ENSG00000104825
SHROOM3	0.377896	0.00185198	14.2099	18.8929	5847.58	ENSG00000138771
USP31	0.377662	0.0162081	2.55933	3.44451	921.607	ENSG00000103404
WDR5B	0.37715	0.00600654	4.57199	6.0961	506.933	ENSG00000196981
RAB27B	0.37714	0.0256232	1.25809	1.70128	270.439	ENSG00000041353
NA	0.376289	0.0270693	3.13616	4.23226	290.087	ENSG00000268858
LOC102724770	0.376252	0.00516831	18.6724	24.8597	674.514	ENSG00000278817
MIA2	0.376036	0.00438665	2.67204	3.55457	838.247	ENSG00000150527
SLC39A14	0.375714	0.00307633	26.0774	34.622	5378.69	ENSG00000104635
USP18	0.375659	0.0277947	12.4477	16.8391	796.47	ENSG00000184979
NUP50-DT	0.375005	0.0230118	3.78411	5.09829	356.385	ENSG00000226328
TMEM99	0.374496	0.0106408	5.21839	6.96469	475.744	ENSG00000167920
CYSTM1	0.374134	0.0230803	10.7678	14.4825	598.962	ENSG00000120306
APOL2	0.374001	0.0106564	5.19056	6.93182	529.119	ENSG00000128335
FRMD8	0.373063	0.0169711	10.5931	14.1637	1286.78	ENSG00000126391
PMM2	0.372851	0.00682585	2.64019	3.5132	600.128	ENSG00000140650
AREL1	0.372818	0.00137172	10.4753	13.8332	2265.81	ENSG00000119682
LASP1	0.372439	0.00180466	9.07337	11.9862	1899.49	ENSG00000002834
DENND1C	0.371318	0.00207857	8.95313	11.81	1232.5	ENSG00000205744
MSI2	0.370832	0.000259606	4.55001	5.97078	2888.59	ENSG00000153944
MRPS33	0.370666	0.001851	13.8731	18.2896	2154.86	ENSG00000090263
FAM200B	0.370624	0.00416065	5.50065	7.27283	785.972	ENSG00000237765
CCDC12	0.368826	0.0377022	5.53646	7.44349	788.23	ENSG00000160799
MAPKAPK3	0.368824	0.0315985	21.1651	28.4607	2481.76	ENSG00000114738
FERMT2	0.36866	0.0135407	2.90286	3.87017	732.198	ENSG00000073712
KRT10	0.368237	0.00151336	19.6181	25.8043	1255.01	ENSG00000186395
SSR3	0.368193	0.000375879	114.401	150.138	15635.5	ENSG00000114850
MCUR1	0.367745	0.00324729	7.71704	10.1833	1384.97	ENSG00000050393
SGTB	0.366857	0.00548462	3.66487	4.84405	622.476	ENSG00000197860
EIF1AY	0.366767	0.0355884	5.36225	7.19791	645.455	ENSG00000198692
NBPF9	0.366395	0.00570236	3.78523	4.99892	1015.03	ENSG00000269713
WDR36	0.365962	0.00880373	9.05985	11.9995	2059.53	ENSG00000134987
PDE10A	0.365859	0.00102625	2.08301	2.73313	1354.81	ENSG00000112541
ZCCHC8	0.365207	0.0179594	1.59796	2.12318	433.693	ENSG00000033030
TXNDC15	0.364674	0.000742492	15.6207	20.4543	2426.19	ENSG00000113621
POLR2F	0.364402	0.00117273	6.14847	8.05338	1271.33	ENSG00000100142
ALAD	0.363953	0.0045111	8.59334	11.3217	1257.96	ENSG00000148218
TAPBP	0.363894	0.000914234	8.88967	11.635	1325.58	ENSG00000231925
RBSN	0.363567	0.000982365	5.95294	7.79347	1390.88	ENSG00000131381
SPTBN4	0.363259	0.0386467	0.975328	1.30541	342.816	ENSG00000160460
RGPD5	0.362642	0.00316194	2.24711	2.94881	941.482	ENSG00000015568
CYB561D2	0.361979	0.00559021	13.3437	17.5463	823.101	ENSG00000114395
ARHGEF4	0.36098	0.0139843	1.72527	2.27904	542.756	ENSG00000136002
IDI1	0.360962	0.000558812	23.9285	31.2041	3059.98	ENSG00000067064
RASSF1	0.36034	0.0320475	5.53288	7.36994	607.026	ENSG00000068028
NRAV	0.359718	0.010147	4.21778	5.56162	519.169	ENSG00000248008
HIST2H2BE	0.359446	0.0010011	21.5764	28.1481	1393.57	ENSG00000184678
TRIM16	0.359217	0.00438158	4.50428	5.91089	750.354	ENSG00000221926
PPP6R2	0.357328	0.000753376	14.0034	18.2214	2201.83	ENSG00000100239
ACO2	0.356719	0.0274034	40.3375	53.8858	4873.34	ENSG00000100412
OCLN	0.3567	0.0056598	6.00684	7.87741	1199.1	ENSG00000197822
PPIF	0.355707	0.000129213	83.4758	108.159	6538.38	ENSG00000108179
ERAP1	0.355637	0.0310497	2.87819	3.82447	680.24	ENSG00000164307
SLC29A1	0.355467	0.00160243	8.95245	11.6587	1161.08	ENSG00000112759
FBXW4	0.35493	0.0134286	7.48487	9.83082	1114.34	ENSG00000107829
RIOX2	0.354925	0.00247041	8.0608	10.5134	1632.37	ENSG00000170854
LRWD1	0.353935	0.011372	3.8852	5.09842	676.941	ENSG00000161036
CREBL2	0.352245	0.00745064	19.9181	26.0725	2304.08	ENSG00000111269
ANKRD13B	0.35203	0.0101791	6.63499	8.68958	843.11	ENSG00000198720
HSD17B7	0.351411	0.00549618	6.38629	8.33138	898.268	ENSG00000132196
MPP3	0.350358	0.0224218	2.75658	3.62428	366.053	ENSG00000161647
LLGL2	0.349697	0.0016006	8.34178	10.8072	1934.59	ENSG00000073350
PFDN6	0.349627	0.0468314	13.9842	18.5575	1227.51	ENSG00000204220
POLE4	0.349534	0.00396847	23.8893	31.0404	1509.28	ENSG00000115350
TRIB3	0.349314	0.0143111	30.949	40.5336	2766.71	ENSG00000101255
LAMA3	0.348854	0.006387	1.89315	2.46797	817.684	ENSG00000053747
RRBP1	0.348832	0.00369236	37.3717	48.6074	7666	ENSG00000125844
TMEM120A	0.34844	0.00214561	18.8751	24.4719	1107.41	ENSG00000189077
RNF181	0.348336	0.01363	46.8778	61.2553	1685.15	ENSG00000168894
TUBE1	0.348106	0.0334292	1.84131	2.43204	386.858	ENSG00000074935
SLC25A25	0.347886	0.000859202	12.0191	15.5325	1737.17	ENSG00000148339
LPIN3	0.347298	0.0236694	4.21704	5.53857	569.248	ENSG00000132793
PGRMC2	0.347251	0.00750204	14.6223	19.0271	1988.4	ENSG00000164040
GLB1L	0.34691	0.046551	2.54905	3.3729	258.634	ENSG00000163521
TRAF4	0.346273	0.00102271	42.1118	54.3834	5636.73	ENSG00000076604
FUNDC2	0.345835	0.00294555	5.01951	6.50166	1485.53	ENSG00000165775
SLC12A7	0.344793	0.00167726	27.0829	34.9834	4760.12	ENSG00000113504
ZNF441	0.344067	0.0349701	2.44104	3.2068	342.542	ENSG00000197044
CELSR2	0.343818	0.000982365	5.8253	7.5047	2184.63	ENSG00000143126
ATF5	0.343376	0.0119468	17.7409	23.1178	1509.4	ENSG00000169136
SLC38A1	0.343318	0.0114859	22.7174	29.4899	6678.87	ENSG00000111371
HIST2H4A	0.342055	0.02862	7.04897	9.21423	389.726	ENSG00000270882
MAPK11	0.340991	0.0314961	4.95333	6.4837	392.702	ENSG00000185386
CAMSAP2	0.340922	0.00284768	5.8668	7.56571	1334.41	ENSG00000118200
TDRP	0.340801	0.0119658	8.13958	10.5736	863.649	ENSG00000180190
C11orf71	0.340624	0.0175266	11.0945	14.4462	718.734	ENSG00000180425
ARMT1	0.340419	0.00450823	12.9391	16.6974	1067.19	ENSG00000146476
PHKA1	0.339397	0.0053617	5.65814	7.30808	1051.74	ENSG00000067177
TBC1D9	0.339012	0.00249642	9.76665	12.574	1669.73	ENSG00000109436
SIPA1L2	0.338897	0.0462346	1.58913	2.0933	359.423	ENSG00000116991
HMGCS1	0.338688	0.000239646	51.1224	65.4185	9865.43	ENSG00000112972
LDHD	0.338143	0.00270097	35.7558	45.9922	2463.35	ENSG00000166816
TIGD1	0.338089	0.0358944	4.2994	5.62509	332.527	ENSG00000221944
SARS	0.337393	0.00227041	48.4251	62.2328	5440.66	ENSG00000031698
CYP4F11	0.337083	0.0392272	2.85903	3.74145	339.53	ENSG00000171903
SEC61B	0.33646	0.00650621	117.786	151.933	4165.42	ENSG00000106803
RELL1	0.335967	0.0194826	4.14185	5.3754	512.303	ENSG00000181826
PTPN6	0.33592	0.00671092	6.66773	8.59196	976.377	ENSG00000111679
PCM1	0.335045	0.00273433	7.01575	9.00452	2956.03	ENSG00000078674
ORMDL2	0.33485	0.00846766	14.6395	18.8741	1150.72	ENSG00000123353
RGPD8	0.334749	0.00682585	2.37683	3.05743	923.861	ENSG00000183054
REXO5	0.334703	0.00971014	7.99121	10.3125	961.889	ENSG00000005189
NUDC	0.334356	0.0190123	64.1573	82.8479	5348.03	ENSG00000090273
RN7SL1	0.334209	0.00229999	836.532	1075.71	7303.57	ENSG00000276168
KIF3A	0.334202	0.0162726	6.8981	8.91593	1385.76	ENSG00000131437
CTSD	0.333815	0.00173952	28.8134	36.8821	2583.84	ENSG00000117984
SDSL	0.333172	0.00893403	16.2548	20.9149	984.26	ENSG00000139410
MAFK	0.332983	0.0228302	15.1592	19.626	1986.2	ENSG00000198517
GATAD2A	0.332943	0.00199401	20.5907	26.3554	4375.27	ENSG00000167491
TLCD1	0.332925	0.00574597	22.6295	29.074	882.363	ENSG00000160606
TTC14	0.332446	0.0108896	3.85727	4.96312	890.094	ENSG00000163728
CDS1	0.331759	0.0189329	12.623	16.3116	1592.63	ENSG00000163624
ERLIN2	0.331724	0.020079	15.7097	20.2558	3728.17	ENSG00000147475
NASP	0.331059	0.0388171	16.0741	20.941	3926.33	ENSG00000132780
ITPR3	0.330752	0.0133294	3.12266	4.02417	901.055	ENSG00000096433
CEBPB	0.330714	0.0117854	17.7431	22.8323	1013.8	ENSG00000172216
NR2F6	0.330429	0.0293625	54.2259	70.2922	4256.37	ENSG00000160113
ZFAND3	0.329858	0.00178242	17.7584	22.667	1966.4	ENSG00000156639
LDB1	0.329827	0.0041777	36.3039	46.4713	2950.02	ENSG00000198728
HIST2H4B	0.329644	0.037289	6.94794	9.00831	393.173	ENSG00000270276
SMOX	0.329644	0.0391192	3.79218	4.92474	328.033	ENSG00000088826
PANK4	0.328697	0.00672433	6.7252	8.61507	1001.13	ENSG00000157881
FRK	0.328493	0.0317244	2.02794	2.62768	794.699	ENSG00000111816
RPLP1	0.328328	0.0455986	305.367	395.604	29118.7	ENSG00000137818
CYB561D1	0.328206	0.0139427	3.68867	4.74282	612.827	ENSG00000174151
OGFOD1	0.328031	0.00796709	7.37089	9.4503	1247.54	ENSG00000087263
AJUBA	0.327933	0.0199423	4.41297	5.68073	758.783	ENSG00000129474
GOLPH3L	0.327041	0.00689123	12.162	15.5657	1180.87	ENSG00000143457
STX3	0.327015	0.00594697	8.42438	10.7751	1792.29	ENSG00000166900
SMIM20	0.326795	0.00851995	19.9543	25.5463	936.921	ENSG00000250317
SRP54	0.326103	0.00157501	29.8032	37.9001	3375.43	ENSG00000100883
QKI	0.325813	0.0029938	2.82633	3.60087	1425.58	ENSG00000112531
ME1	0.325639	0.00549196	32.5865	41.5976	3163.14	ENSG00000065833
PHPT1	0.324762	0.0204419	50.2185	64.5203	2362.63	ENSG00000054148
LOC105369779	0.324022	0.0390581	8.64401	11.1579	365.002	ENSG00000258056
TVP23B	0.323456	0.00241264	11.4533	14.5536	1908.87	ENSG00000171928
CCDC138	0.323339	0.0406515	2.42668	3.13504	411.774	ENSG00000163006
EIF1	0.321422	0.00247271	102.364	130.307	10767.9	ENSG00000173812
SLC33A1	0.321251	0.00476777	4.7848	6.08254	1393.73	ENSG00000169359
IRF2BPL	0.321118	0.0310984	33.321	42.8497	4053.48	ENSG00000119669
MVD	0.320953	0.0156584	12.8641	16.4347	1765.37	ENSG00000167508
IKBKB	0.320854	0.0136589	3.01797	3.85293	986.596	ENSG00000104365
IKBKG	0.319421	0.00668844	10.7455	13.6521	1099.81	ENSG00000269335
CHCHD2	0.319259	0.00411635	402.839	510.959	11999.5	ENSG00000106153
CASP7	0.318886	0.012997	7.22011	9.19958	739.97	ENSG00000165806
RGPD8	0.318625	0.0255691	2.76073	3.53296	553.597	ENSG00000169629
NA	0.318432	0.0172373	49.7213	63.466	2761.54	ENSG00000284976
SLC6A9	0.318322	0.0324561	3.99879	5.13113	601.663	ENSG00000196517
DLG1	0.318277	0.00172148	4.56293	5.76882	2184.46	ENSG00000075711
CARD14	0.317706	0.0470295	1.55161	1.99767	431.117	ENSG00000141527
PRKD1	0.31746	0.00463816	13.7333	17.4082	2076.89	ENSG00000184304
MRPL54	0.315973	0.0307125	34.4382	44.0021	986.953	ENSG00000183617
PHYKPL	0.314514	0.00960833	5.72907	7.25914	1400.11	ENSG00000175309
FDPS	0.314287	0.00379159	31.5792	39.8839	3394	ENSG00000160752
STARD4	0.313722	0.0123665	7.1384	9.05805	1175.97	ENSG00000164211
NDUFAF2	0.311711	0.0415725	49.4583	63.1644	1337.92	ENSG00000164182
LGMN	0.311437	0.00285159	20.4305	25.7308	2285.5	ENSG00000100600
EBAG9	0.311175	0.0357904	5.19029	6.62554	555.586	ENSG00000147654
MTHFR	0.311017	0.0080713	3.25462	4.11019	1126.85	ENSG00000177000
UXT	0.310843	0.0473532	23.07	29.4813	848.498	ENSG00000126756
PLA2G6	0.310777	0.0353851	2.87712	3.66302	680.872	ENSG00000184381
BORCS7	0.310768	0.0290589	6.48661	8.24995	509.76	ENSG00000166275
AAGAB	0.310182	0.00660052	16.9012	21.3115	1870.98	ENSG00000103591
HNRNPH2	0.309284	0.0204419	43.6195	55.2608	2900.03	ENSG00000126945
CCDC24	0.309142	0.0387121	6.4605	8.23557	668.864	ENSG00000159214
MAGI1	0.308932	0.00647612	4.39411	5.53447	1477.4	ENSG00000151276
CCDC167	0.308626	0.0187774	60.1426	76.1179	995.604	ENSG00000198937
SELENOT	0.308565	0.00825742	33.2712	41.9392	3972.6	ENSG00000198843
ARF4	0.30849	0.00122554	123.575	154.792	9227.33	ENSG00000168374
HM13	0.307806	0.00122684	23.4843	29.425	7302.6	ENSG00000101294
CDYL2	0.307575	0.0187052	11.9324	15.0958	3046.87	ENSG00000166446
DNPEP	0.306988	0.0169573	10.5114	13.288	1444.95	ENSG00000123992
PSAP	0.306399	0.00185478	224.473	281.212	20599.5	ENSG00000197746
SLCO4A1	0.306022	0.0228819	13.3695	16.9174	1544.04	ENSG00000101187
PSAT1	0.305003	0.00255516	90.2774	113.087	5730.63	ENSG00000135069
TRAM1	0.304733	0.0241602	47.1557	59.6445	5635.71	ENSG00000067167
RAB5C	0.304595	0.00576541	20.7209	25.9938	1647.56	ENSG00000108774
TMED2	0.304549	0.00140457	115.211	144.086	12695.7	ENSG00000086598
ASB13	0.304441	0.0208145	11.1449	14.0768	967.496	ENSG00000196372
DPM1	0.304228	0.0213437	35.6496	44.9901	1243.3	ENSG00000000419
C16orf91	0.302804	0.0263291	23.5045	29.6462	682.333	ENSG00000174109
ELP3	0.302356	0.0215311	10.1973	12.8579	1519.93	ENSG00000134014
CTNNBL1	0.302088	0.0410701	7.62391	9.64744	915.137	ENSG00000132792
MICU2	0.302063	0.00656109	25.5464	31.9949	2654.9	ENSG00000165487
MYDGF	0.301913	0.00410283	144.576	180.821	6974.72	ENSG00000074842
IQSEC2	0.301592	0.0199729	2.05344	2.58366	776.848	ENSG00000124313
SLC25A45	0.30148	0.0426421	4.21942	5.34606	959.784	ENSG00000162241
CDC42BPB	0.301272	0.00280404	17.075	21.3209	3970.29	ENSG00000198752
LY6E	0.301247	0.00505685	40.4399	50.5807	3067.15	ENSG00000160932
ARPC4	0.300987	0.0207161	18.1204	22.7843	1885.21	ENSG00000241553
SELENOK	0.300793	0.0257206	34.5192	43.3992	2122.01	ENSG00000113811
HIST2H2AA3	0.30068	0.0198119	50.1923	63.1413	794.789	ENSG00000203812
PTP4A2	0.300338	0.0233707	19.0431	23.9722	3685.84	ENSG00000184007
HIST2H2AA4	0.300318	0.0209588	49.5785	62.376	806.569	ENSG00000272196
RIT1	0.300033	0.0282993	5.03485	6.34407	586.933	ENSG00000143622
HACL1	0.299879	0.0327386	10.3628	13.0733	914.569	ENSG00000131373
AP2S1	0.299338	0.0196471	93.0783	117.27	4578.57	ENSG00000042753
GARS	0.298872	0.0177706	62.0055	77.8223	7135.61	ENSG00000106105
GSTK1	0.298838	0.0231325	6.81695	8.57527	828.546	ENSG00000197448
BCOR	0.298635	0.00941424	7.7259	9.66544	1898.08	ENSG00000183337
FAM3C	0.298483	0.0269067	23.8184	29.9547	2331.98	ENSG00000196937
CEP70	0.298421	0.00617052	13.9949	17.4744	1772.34	ENSG00000114107
EIF2S2	0.297718	0.00394624	77.0648	95.9786	5649.85	ENSG00000125977
LMAN2L	0.2977	0.0390548	8.20205	10.3521	642.054	ENSG00000114988
H1F0	0.297464	0.00270097	55.9857	69.6874	3762.88	ENSG00000189060
SH3YL1	0.297005	0.0377022	1.73591	2.18754	559.562	ENSG00000035115
RMC1	0.296504	0.0457592	14.0539	17.7534	1255.47	ENSG00000141452
NA	0.296221	0.0294853	43.6731	54.8314	856.888	ENSG00000174028
FAM219A	0.295116	0.0315043	5.4214	6.80607	590.716	ENSG00000164970
PYM1	0.294979	0.0153565	24.634	30.7599	1702.46	ENSG00000170473
CD59	0.294551	0.0149461	3.46654	4.33127	1052.76	ENSG00000085063
SPECC1L	0.294279	0.0169573	6.53001	8.1533	1399.4	ENSG00000100014
ATP1B3	0.293933	0.00290086	69.8494	86.7256	5234.16	ENSG00000069849
EMG1	0.293824	0.0129207	7.3996	9.22992	1326.15	ENSG00000126749
EDF1	0.293628	0.0376604	167.107	209.808	5883.5	ENSG00000107223
PLEKHA7	0.292948	0.0362647	1.9685	2.47246	622.76	ENSG00000166689
HBS1L	0.292735	0.00693407	10.4932	13.0486	3337.68	ENSG00000112339
SUN1	0.29236	0.00779545	15.9771	19.8699	5426.16	ENSG00000164828
AFF1	0.29225	0.0118844	7.86082	9.79183	2420.2	ENSG00000172493
TPD52L2	0.292201	0.0131283	24.4848	30.5114	3297.59	ENSG00000101150
SFMBT1	0.292072	0.0396265	3.94741	4.95599	646.102	ENSG00000163935
HEBP1	0.291461	0.0346209	6.87858	8.61986	678.656	ENSG00000013583
WIZ	0.291286	0.00971983	14.4876	18.0139	4079.45	ENSG00000011451
ADAM10	0.289501	0.00363989	7.78721	9.64024	3557.17	ENSG00000137845
GPR158	0.289011	0.0425801	8.67699	10.8613	1993.88	ENSG00000151025
GSE1	0.288986	0.00372315	22.1816	27.4466	8479.61	ENSG00000131149
ZNF765	0.288231	0.046551	1.41283	1.76899	501.79	ENSG00000196417
AMMECR1	0.287972	0.0287422	10.2351	12.7939	1871.5	ENSG00000101935
SEC24D	0.287964	0.0126292	8.73764	10.8484	2481.87	ENSG00000150961
RER1	0.287896	0.00374538	29.0025	35.8615	4713.68	ENSG00000157916
SIDT2	0.287818	0.0102162	8.91644	11.0569	2311.79	ENSG00000149577
PTMS	0.287613	0.0133294	199.59	247.659	8655.31	ENSG00000159335
YARS	0.287568	0.00536788	20.7272	25.6469	4864.58	ENSG00000134684
IL17RA	0.286675	0.046442	2.80663	3.50601	728.632	ENSG00000177663
CBWD2	0.286416	0.00894976	10.5116	13.011	2522.78	ENSG00000136682
MYADM	0.285845	0.0358618	18.6496	23.2543	2300.6	ENSG00000179820
TRIM16L	0.285841	0.0418533	7.31507	9.13816	909.829	ENSG00000108448
TOR1AIP2	0.285766	0.0107876	5.89912	7.30605	3184.01	ENSG00000169905
SH3GLB1	0.285121	0.0424204	3.69983	4.61737	731.054	ENSG00000097033
WWC3	0.28452	0.0334292	8.54994	10.6483	1744.6	ENSG00000047644
RPL26L1	0.284483	0.00943155	53.507	66.1267	1778.8	ENSG00000037241
EIF3J	0.283874	0.0333325	39.8875	49.7427	3580.17	ENSG00000104131
MYL12B	0.283821	0.0282177	87.653	109.306	4860.75	ENSG00000118680
SPATS2	0.283337	0.0163323	6.54639	8.10048	1279.74	ENSG00000123352
MYEF2	0.282605	0.0424204	1.57579	1.96269	628.369	ENSG00000104177
MPC1	0.2826	0.0279983	19.5953	24.3214	867.28	ENSG00000060762
SLC19A2	0.282589	0.0250841	11.9606	14.8391	1493.95	ENSG00000117479
SLC35A2	0.282118	0.0265027	12.7238	15.7736	1363.26	ENSG00000102100
CSRNP1	0.281598	0.0245899	11.2309	13.9205	1037.73	ENSG00000144655
ANKRD28	0.281017	0.00987428	5.45054	6.72072	1753.12	ENSG00000206560
ARMCX3	0.280433	0.0087791	15.6546	19.2841	1891.87	ENSG00000102401
SCAMP2	0.280091	0.00714843	20.7626	25.556	2958.33	ENSG00000140497
MB	0.279743	0.0214237	20.6586	25.5305	1260.26	ENSG00000198125
LNPEP	0.279737	0.0192146	6.31043	7.78834	2695.3	ENSG00000113441
BZW1	0.279555	0.00694131	36.6014	45.017	8429.25	ENSG00000082153
SNAPC2	0.279453	0.0395325	36.0401	44.7445	2041.16	ENSG00000104976
VEZF1	0.278765	0.0295441	7.55625	9.35464	1061.29	ENSG00000136451
DIAPH1	0.278505	0.0200063	50.2699	62.1046	10586.5	ENSG00000131504
NUMA1	0.277441	0.0209429	17.578	21.7323	7644.62	ENSG00000137497
DDX55	0.276915	0.0342793	6.73701	8.32178	1099.52	ENSG00000111364
NEK9	0.276184	0.00890913	12.7561	15.6617	3905.91	ENSG00000119638
LPP	0.276059	0.0101267	5.5449	6.8088	4029.52	ENSG00000145012
UNKL	0.275775	0.0215569	9.24909	11.3846	1975.2	ENSG00000059145
PDHX	0.275685	0.017178	34.6622	42.6502	3713.28	ENSG00000110435
OCIAD1	0.275664	0.0295441	30.9561	38.1837	4163.31	ENSG00000109180
TINF2	0.275449	0.0287456	16.6955	20.5988	1291.97	ENSG00000092330
FAU	0.274761	0.0074455	212.366	260.102	9342.52	ENSG00000149806
ELL	0.274627	0.0388165	7.17915	8.85719	1007.43	ENSG00000105656
SIGIRR	0.272069	0.0270076	13.7788	16.9338	1371.54	ENSG00000185187
ORAI2	0.271642	0.0391327	2.46551	3.03895	780.967	ENSG00000160991
MUT	0.27121	0.0307701	13.5753	16.6942	1473.55	ENSG00000146085
ASAH1	0.270646	0.0187841	10.4683	12.8302	4576.66	ENSG00000104763
PARP4	0.270585	0.037782	20.5884	25.3356	3544.97	ENSG00000102699
RGL2	0.270257	0.0166893	20.198	24.7229	2386.48	ENSG00000237441
SAMD8	0.270143	0.0307409	6.92261	8.50194	1411.33	ENSG00000156671
ATP6V1F	0.269929	0.0232067	112.141	137.406	2429.01	ENSG00000128524
CRB3	0.269775	0.0181729	30.7364	37.6326	1397.33	ENSG00000130545
ILF3-DT	0.269759	0.0310497	27.0526	33.2285	1526.95	ENSG00000267100
SLC50A1	0.269732	0.00923462	62.1803	75.9478	4128.75	ENSG00000169241
AARS	0.269329	0.0369432	81.8187	100.653	10484.2	ENSG00000090861
HSPA4	0.268294	0.0107562	58.1529	70.9618	8414.66	ENSG00000170606
SRPRA	0.268202	0.00930641	49.0843	59.8728	5773.18	ENSG00000182934
EIPR1	0.266979	0.0228302	9.66459	11.8153	1584.55	ENSG00000032389
NUDT2	0.266019	0.0439862	26.0896	32.0026	796.231	ENSG00000164978
STYXL1	0.265688	0.0406949	14.9196	18.2915	860.345	ENSG00000127952
TMF1	0.264625	0.0233273	6.98578	8.52754	1567.68	ENSG00000144747
ZMAT2	0.264249	0.0335517	42.0119	51.3497	2160.96	ENSG00000146007
NQO1	0.26407	0.0103127	52.2341	63.5271	4393.26	ENSG00000181019
LMAN1	0.263375	0.0390705	46.1359	56.4344	7953	ENSG00000074695
MGAT1	0.263298	0.0127266	11.7149	14.2475	3839.05	ENSG00000131446
ZNF513	0.261214	0.048171	12.6093	15.4053	848.112	ENSG00000163795
DNAJC10	0.261078	0.0395325	8.29495	10.1303	5148.04	ENSG00000077232
SYNJ2BP	0.2605	0.0354668	9.58655	11.6811	1917.17	ENSG00000213463
SLC52A2	0.259953	0.046448	33.809	41.274	2937.71	ENSG00000185803
SMIM15	0.259746	0.024738	24.2518	29.4883	1982.51	ENSG00000188725
MLLT1	0.259514	0.0176801	60.3426	73.2477	8131.27	ENSG00000130382
OSTC	0.259212	0.0248141	64.6047	78.5349	2954.76	ENSG00000198856
AIFM1	0.257618	0.012326	31.2191	37.7883	2914.2	ENSG00000156709
NUCB2	0.257195	0.0233256	20.837	25.2692	5315.3	ENSG00000070081
AGPAT3	0.257005	0.0273604	15.3163	18.5915	5334.02	ENSG00000160216
EMC3	0.256788	0.0354305	14.948	18.164	1806.07	ENSG00000125037
RPS3A	0.256649	0.0236694	275.462	334.407	17762	ENSG00000145425
BSDC1	0.256246	0.026408	9.56723	11.6024	1695.79	ENSG00000160058
ASCC2	0.256101	0.026777	12.9093	15.6538	1975.72	ENSG00000100325
CLN8	0.255978	0.0423523	6.72217	8.16697	1799.02	ENSG00000182372
SELENOS	0.254944	0.0283282	21.6154	26.1793	2294.34	ENSG00000131871
ARHGEF26	0.254839	0.0275265	23.2841	28.218	3591.36	ENSG00000114790
NDEL1	0.252968	0.0419697	5.65201	6.8475	1270.15	ENSG00000166579
CNOT8	0.252584	0.0323823	14.6112	17.6794	1621.02	ENSG00000155508
TMEM9B	0.250914	0.0439862	19.4429	23.539	1551.05	ENSG00000175348
CST3	0.250265	0.0221268	30.5391	36.8165	3110.3	ENSG00000101439
ADGRG1	0.247547	0.0205302	11.9775	14.4004	2917.62	ENSG00000205336
TPM3	0.247379	0.0228964	22.3467	26.885	9531.26	ENSG00000143549
UFC1	0.247298	0.0338976	25.8708	31.1773	1530.32	ENSG00000143222
ZFYVE21	0.246338	0.0425443	5.5406	6.67806	1309.5	ENSG00000100711
CTR9	0.24586	0.0243153	16.4978	19.8177	2676.63	ENSG00000198730
DAD1	0.245579	0.0394718	210.108	253.017	4501.98	ENSG00000129562
NCAM2	0.244947	0.0483606	27.0746	32.6437	6320.82	ENSG00000154654
YIF1A	0.244695	0.0388257	42.7716	51.4481	2822.31	ENSG00000174851
ATP6V1D	0.244524	0.0385373	16.0824	19.3453	1921.97	ENSG00000100554
PRDX1	0.242718	0.0263708	234.703	281.427	9915.82	ENSG00000117450
TMED3	0.240561	0.0180131	10.5063	12.5553	5718.76	ENSG00000166557
CYB5A	0.240555	0.0339789	18.4986	22.1593	4814.95	ENSG00000166347
MYL12A	0.239243	0.0322941	30.8189	36.86	2805.36	ENSG00000101608
NDUFB2	0.237273	0.0289134	19.907	23.7602	2480.52	ENSG00000090266
RAB1A	0.236674	0.0222351	45.5503	54.3052	4225.85	ENSG00000138069
CALCOCO2	0.235999	0.0410701	8.13468	9.7156	1900.06	ENSG00000136436
PSME2	0.235771	0.046448	22.7664	27.1941	2285.99	ENSG00000100911
EMD	0.23485	0.0420323	40.4972	48.3125	2291.57	ENSG00000102119
MORF4L2	0.233871	0.0358076	157.671	188.504	11709.4	ENSG00000123562
MLXIP	0.233846	0.0370133	9.56171	11.391	3711.72	ENSG00000175727
LMAN2	0.232481	0.0294736	117.285	139.444	7109.76	ENSG00000169223
SEC22B	0.231569	0.0464861	12.6246	15.0283	3191.11	ENSG00000265808
ATP6AP2	0.227157	0.0370383	10.1575	12.0366	2710.29	ENSG00000182220
TMED9	0.221659	0.0356598	129.358	152.624	8788.85	ENSG00000184840
ANKRD11	0.218771	0.0429939	11.339	13.3482	6157.84	ENSG00000167522
OS9	0.215438	0.0413541	38.1252	44.7617	5472.85	ENSG00000135506
DANCR	0.21481	0.0495596	62.4041	73.2634	4034.41	ENSG00000226950
IPW	0.213095	0.0406364	2.26097	2.6492	7690.24	ENSG00000224078
TFG	0.212098	0.0448819	34.3256	40.196	4752.01	ENSG00000114354
HNRNPF	-0.212094	0.0423473	143.239	122.401	11038.2	ENSG00000169813
COMT	-0.214634	0.0421504	32.9347	28.0641	4047.88	ENSG00000093010
LARS2	-0.220317	0.046551	8.70981	7.38349	2550.54	ENSG00000011376
NELFCD	-0.220875	0.0429292	28.1523	23.8616	4184.49	ENSG00000101158
KHDRBS1	-0.221967	0.0404552	71.5706	60.6257	5984.58	ENSG00000121774
AAK1	-0.222131	0.0496038	3.50936	2.96977	2056.09	ENSG00000115977
CAD	-0.224873	0.0375478	18.0404	15.2508	3590.44	ENSG00000084774
BRD2	-0.225167	0.023481	40.8975	34.6234	7141.6	ENSG00000204256
SUMO2	-0.226553	0.0313231	59.5878	50.3457	4701.5	ENSG00000188612
CHD8	-0.226884	0.0477775	5.95179	5.01627	2935.6	ENSG00000100888
TMPO	-0.229138	0.0432183	19.0291	16.0207	3847.26	ENSG00000120802
BDP1	-0.229204	0.0497408	22.9421	19.2924	6689.76	ENSG00000145734
PCNA	-0.230492	0.0278672	115.381	97.1978	3809.77	ENSG00000132646
POM121	-0.230498	0.0394194	15.8772	13.3528	3667.33	ENSG00000196313
TBL1XR1	-0.230798	0.0314961	27.1472	22.8445	7409.5	ENSG00000177565
NUP62	-0.230967	0.0468756	15.5259	13.0429	2196.9	ENSG00000213024
NAP1L1	-0.232596	0.0256444	32.1057	27.0047	13049.1	ENSG00000187109
TJP1	-0.232914	0.031765	23.2222	19.4999	6147.59	ENSG00000104067
SCARB2	-0.233259	0.017086	20.0193	16.8444	9085.83	ENSG00000138760
TUBB4B	-0.233861	0.0468934	286.906	240.453	13722	ENSG00000188229
SMPD1	-0.234194	0.0420921	38.2013	32.0301	2459.02	ENSG00000166311
MCM4	-0.234654	0.0302998	22.1103	18.5519	3621.86	ENSG00000104738
HMGB1	-0.235382	0.0287456	95.0765	79.71	17182.8	ENSG00000189403
EFNA5	-0.235654	0.0414093	12.4842	10.4556	1683.45	ENSG00000184349
SMARCC1	-0.236258	0.0381539	16.8646	14.1207	3017.58	ENSG00000173473
DNMT1	-0.236279	0.0225813	17.5447	14.7172	4037.01	ENSG00000130816
CTNNB1	-0.236916	0.0449869	31.2041	26.0748	8603.71	ENSG00000168036
ZNF595	-0.237471	0.0478561	16.6325	13.8983	1532.29	ENSG00000272602
SLC35E2B	-0.238934	0.0252354	19.4424	16.2627	3828.88	ENSG00000189339
MGAT4B	-0.239343	0.0270229	35.6542	29.8167	4595.55	ENSG00000161013
ADGRL1	-0.239527	0.0314961	25.3174	21.1562	5038.28	ENSG00000072071
ATXN7L3B	-0.240153	0.0235531	24.075	20.1237	4293.12	ENSG00000253719
TCOF1	-0.240452	0.0431838	8.68801	7.24417	2328.01	ENSG00000070814
CLGN	-0.240456	0.0244444	47.6664	39.8006	3152.99	ENSG00000153132
IMPDH2	-0.240621	0.0169573	114.442	95.7789	7446.42	ENSG00000178035
HLTF	-0.24064	0.0320769	24.665	20.5905	3482.39	ENSG00000071794
SPECC1	-0.241816	0.0394718	4.45049	3.70695	1425.06	ENSG00000128487
ANKH	-0.243259	0.0397937	23.7508	19.7468	7053.74	ENSG00000154122
STRN3	-0.244923	0.0489428	11.6949	9.70852	1357.45	ENSG00000196792
POLD1	-0.245421	0.0420196	13.3723	11.1036	1542.62	ENSG00000062822
PRKCI	-0.245427	0.0355504	15.9986	13.2984	2162.32	ENSG00000163558
GNA11	-0.246139	0.0497669	21.5624	17.8635	3165.26	ENSG00000088256
TUBG1	-0.246168	0.0273297	89.7064	74.5975	5053.88	ENSG00000131462
HMG20B	-0.246598	0.0342327	77.9423	64.7006	7027.82	ENSG00000064961
SCRIB	-0.246613	0.033487	23.5242	19.5311	3622.17	ENSG00000180900
RDH11	-0.247049	0.0119857	57.489	47.8816	7400.23	ENSG00000072042
ZHX1	-0.247627	0.0391246	10.2933	8.53548	1619.39	ENSG00000165156
WNT7B	-0.248598	0.0420908	10.7343	8.88939	1273.4	ENSG00000188064
GOLGA2P7	-0.249016	0.0294928	27.8555	23.1006	3199.19	ENSG00000225151
TAGLN2	-0.249352	0.0356598	43.5783	36.0958	2531.13	ENSG00000158710
HDAC2	-0.249541	0.019896	14.7792	12.2687	5297.62	ENSG00000196591
EHMT2	-0.249659	0.0330181	9.69611	8.02983	1650.43	ENSG00000204371
NUCKS1	-0.249923	0.0183955	69.591	57.7829	10492.9	ENSG00000069275
NVL	-0.250491	0.0343248	13.0272	10.7819	1403.57	ENSG00000143748
MBD3	-0.251721	0.0171548	26.1425	21.6746	4830.87	ENSG00000071655
SOGA1	-0.252715	0.0186807	18.4703	15.295	6458.9	ENSG00000149639
LIG3	-0.253096	0.0399826	6.3765	5.26162	1920.58	ENSG00000005156
CSNK1G3	-0.25314	0.0453873	12.5488	10.3465	1462.3	ENSG00000151292
RNF44	-0.253237	0.0343352	24.6173	20.3203	3230.03	ENSG00000146083
USP15	-0.253468	0.0471356	2.78125	2.29145	1258.24	ENSG00000135655
HMGN2	-0.255894	0.0206337	83.461	68.9283	6207.68	ENSG00000198830
SPEN	-0.255901	0.030045	4.86198	4.00639	1523.32	ENSG00000065526
FAR1	-0.256337	0.0381472	17.0554	14.0381	2980.06	ENSG00000197601
METTL7A	-0.256477	0.0224433	18.1469	14.9718	1724.36	ENSG00000185432
GPT2	-0.256737	0.0119381	31.3209	25.8953	4649.79	ENSG00000166123
DIP2B	-0.258116	0.0464219	7.4577	6.11892	1795.13	ENSG00000066084
FBXO45	-0.259057	0.0496038	11.5633	9.47566	1606.04	ENSG00000174013
NUDT9	-0.259637	0.0221048	21.0443	17.3167	1565.11	ENSG00000170502
DSC2	-0.259747	0.0244652	14.9275	12.2797	4346	ENSG00000134755
GYG1	-0.260197	0.0424327	22.4514	18.4002	1832.15	ENSG00000163754
CCNG2	-0.260301	0.0372595	5.4442	4.46418	938.628	ENSG00000138764
G3BP2	-0.260441	0.0461557	54.0958	44.3011	9028.34	ENSG00000138757
HSPA1A	-0.261524	0.0198119	81.8794	67.3105	4731.92	ENSG00000204389
HAGHL	-0.262862	0.0427123	9.80757	8.01319	1203.53	ENSG00000103253
PPP2R5D	-0.263072	0.0420088	14.7076	12.0266	1113.28	ENSG00000112640
MRPL11	-0.263653	0.0266458	25.2264	20.6348	1487.4	ENSG00000174547
ATPAF1	-0.264965	0.0154309	30.5858	25.1002	4038.18	ENSG00000123472
CERS4	-0.265469	0.0385373	14.6677	11.9778	1381.54	ENSG00000090661
AK3	-0.266119	0.0420368	18.2317	14.867	1858.19	ENSG00000147853
ZMYND19	-0.266243	0.0368866	25.0643	20.445	1390.54	ENSG00000165724
NIN	-0.266743	0.0306707	5.01306	4.0947	1591.89	ENSG00000100503
UCK2	-0.266998	0.0224104	9.94193	8.13116	1612.34	ENSG00000143179
DARS	-0.267003	0.0200732	21.2397	17.3828	2344.44	ENSG00000115866
FARP2	-0.267602	0.0459004	5.43484	4.42416	1809.84	ENSG00000006607
FAN1	-0.268661	0.0190123	4.85016	3.96465	1893.24	ENSG00000198690
ARL6IP5	-0.268789	0.0119468	55.3315	45.3023	3284.4	ENSG00000144746
KRT18	-0.269042	0.00578711	157.413	128.925	11225.3	ENSG00000111057
ZBTB37	-0.269153	0.0307292	2.61262	2.12897	1178.9	ENSG00000185278
LINC00665	-0.269309	0.042877	14.9406	12.1475	3194.44	ENSG00000232677
EPHB3	-0.269379	0.0478404	10.2141	8.29996	1071.32	ENSG00000182580
KIF1A	-0.269557	0.0157594	8.02132	6.55461	3108.45	ENSG00000130294
ATP8B1	-0.269624	0.0355191	9.09414	7.40248	1480.97	ENSG00000081923
DBT	-0.270342	0.0491114	13.6316	11.0587	3564.85	ENSG00000137992
CBL	-0.270376	0.0402629	4.28324	3.48154	1164.44	ENSG00000110395
PRKACB	-0.270641	0.0481251	57.3004	46.6275	8934.46	ENSG00000142875
ATXN2	-0.271035	0.0283282	3.91992	3.19086	1499.09	ENSG00000204842
NA	-0.271379	0.0459024	15.3225	12.4237	926.822	ENSG00000260244
GPSM1	-0.271519	0.0270665	17.213	14.0058	2048.95	ENSG00000160360
FAM49B	-0.271675	0.0266135	4.71722	3.83956	998.153	ENSG00000153310
GPAM	-0.271926	0.0491821	4.4078	3.5726	999.931	ENSG00000119927
BDH1	-0.272633	0.015751	8.13156	6.6285	2227.44	ENSG00000161267
FLVCR1	-0.273054	0.0341449	9.20426	7.47089	1367.92	ENSG00000162769
CREB1	-0.273096	0.0184254	5.07893	4.13513	1427.92	ENSG00000118260
FAM120C	-0.273328	0.0287918	5.05381	4.10462	1029.38	ENSG00000184083
MKLN1	-0.273561	0.0462413	4.71349	3.81638	1402.74	ENSG00000128585
SLC25A11	-0.27389	0.0226574	86.9335	70.6746	4974.76	ENSG00000108528
AKAP13	-0.274262	0.0243544	2.61895	2.12625	1229.26	ENSG00000170776
UBE2G1	-0.274425	0.0222643	25.5153	20.7417	2682	ENSG00000132388
BCAP29	-0.274845	0.0161284	8.52587	6.93593	1660.83	ENSG00000075790
NUP93	-0.275458	0.0134067	8.78542	7.15122	2264.33	ENSG00000102900
SPTBN2	-0.275571	0.0172704	16.5344	13.4362	3855.95	ENSG00000173898
FANCA	-0.275581	0.0476314	3.06752	2.47447	689.235	ENSG00000187741
TRAFD1	-0.275591	0.0344853	15.6639	12.6864	1411.63	ENSG00000135148
SF3B3	-0.275981	0.037468	25.3307	20.4792	7265.43	ENSG00000189091
KNTC1	-0.276425	0.0262634	4.17512	3.38489	1093.66	ENSG00000184445
WDR3	-0.276447	0.0387604	9.2147	7.45144	2187.66	ENSG00000065183
PHF6	-0.276752	0.0211786	9.06598	7.35481	1681.41	ENSG00000156531
YOD1	-0.276928	0.0231111	8.15569	6.61421	1230.3	ENSG00000180667
NSL1	-0.277234	0.0220404	4.17613	3.38612	1339.54	ENSG00000117697
SLC19A1	-0.277298	0.0332218	8.42994	6.81691	2188.13	ENSG00000173638
BNIP3	-0.278746	0.00819871	38.8876	31.6137	4795.54	ENSG00000176171
B4GALNT4	-0.279271	0.0214875	28.3291	22.9251	2657.47	ENSG00000182272
SLC44A2	-0.280143	0.0300316	29.0114	23.4183	3316.49	ENSG00000129353
AHCTF1	-0.28024	0.0319041	12.2835	9.91208	2721.25	ENSG00000153207
HECTD4	-0.280668	0.0370133	3.30906	2.66612	1659.78	ENSG00000173064
MSH6	-0.280753	0.017063	7.43199	6.01701	1888.54	ENSG00000116062
ATP2B1	-0.280871	0.0107825	8.0653	6.53845	1770.88	ENSG00000070961
BRCA2	-0.28124	0.0247801	3.23227	2.6107	955.876	ENSG00000139618
TWISTNB	-0.281665	0.0357611	16.0727	12.9476	1463.52	ENSG00000105849
CDK1	-0.281704	0.00691395	53.6853	43.5552	4882.82	ENSG00000170312
GOLGA2P10	-0.282317	0.0263374	20.7982	16.7629	843.485	ENSG00000255769
MIIP	-0.282354	0.0268877	16.3413	13.169	1063.4	ENSG00000116691
KIF11	-0.282518	0.024764	9.12381	7.36128	1056.26	ENSG00000138160
LINC00839	-0.283022	0.0283599	3.90095	3.14306	757.892	ENSG00000185904
FAM57A	-0.283264	0.0451842	15.8434	12.7097	997.905	ENSG00000167695
SEC24B	-0.283403	0.0211687	8.83673	7.129	1064.38	ENSG00000138802
PCNX4	-0.283763	0.0182564	3.30005	2.66424	1679.31	ENSG00000126773
TMEM201	-0.283795	0.0237377	7.9448	6.40083	1279.26	ENSG00000188807
ZNF304	-0.283831	0.0466483	5.00731	4.01345	531.093	ENSG00000131845
TMBIM1	-0.28401	0.0429862	27.3272	21.9174	3203.71	ENSG00000135926
FBXO31	-0.284711	0.0240971	7.20993	5.8068	1148.95	ENSG00000103264
TRIM4	-0.285062	0.0300238	10.7832	8.67077	1215.42	ENSG00000146833
KDM1A	-0.285475	0.0119845	18.2147	14.66	2284.45	ENSG00000004487
HIBADH	-0.285495	0.0266697	30.5139	24.5396	1554.87	ENSG00000106049
ZNF614	-0.285739	0.046356	5.39212	4.30221	696.317	ENSG00000142556
TOR1A	-0.286256	0.0380962	15.0291	12.0447	1382.65	ENSG00000136827
UTRN	-0.286373	0.0230385	12.6538	10.1729	4258.3	ENSG00000152818
GNPDA1	-0.287098	0.0128116	17.6954	14.2691	1616.49	ENSG00000113552
PRPS1	-0.287188	0.00384344	56.7598	45.9277	3440.62	ENSG00000147224
SFXN2	-0.287271	0.0144666	9.98408	8.04553	1850.29	ENSG00000156398
NA	-0.287536	0.0143737	9.30556	7.49467	3477.86	ENSG00000285756
UCK1	-0.287774	0.0241602	20.7392	16.6531	1281.99	ENSG00000130717
CEP192	-0.287775	0.0345632	3.36502	2.69544	766.488	ENSG00000101639
PSEN2	-0.288653	0.0499555	12.6982	10.1307	1078.67	ENSG00000143801
ALDH9A1	-0.288972	0.0145229	43.4081	34.9224	3309.92	ENSG00000143149
TMEM50B	-0.289476	0.0129308	14.4338	11.6115	1483.17	ENSG00000142188
UHRF1	-0.290334	0.0258203	10.6474	8.52463	1260.01	ENSG00000276043
POT1	-0.290723	0.0386923	4.74854	3.79209	950.994	ENSG00000128513
RFLNB	-0.290767	0.0472579	9.9019	7.88845	822.875	ENSG00000183688
NCAPG2	-0.290787	0.0116629	12.3936	9.96659	1995.94	ENSG00000146918
RAD21	-0.29098	0.0132946	32.246	25.9083	4599.75	ENSG00000164754
MACROD1	-0.291018	0.0240555	22.5169	18.0196	1085.32	ENSG00000133315
CDC42BPA	-0.291286	0.021813	11.0237	8.83124	3564.67	ENSG00000143776
C2CD2L	-0.291444	0.0187841	4.75131	3.80799	1007.63	ENSG00000172375
MYH10	-0.291499	0.00401099	15.2558	12.299	3171.69	ENSG00000133026
IGF1R	-0.291809	0.00679759	16.8314	13.5465	5409.69	ENSG00000140443
TENT4A	-0.292056	0.0162081	8.4649	6.78947	1238.51	ENSG00000112941
COTL1	-0.292077	0.0132565	12.8243	10.2947	1996.64	ENSG00000103187
MALT1	-0.292137	0.00668844	7.64001	6.14794	2016.28	ENSG00000172175
RIC8A	-0.293182	0.037945	18.6079	14.8272	2855.12	ENSG00000177963
VIPR1	-0.293328	0.0294811	3.8636	3.08248	655.168	ENSG00000114812
RRM1	-0.293533	0.0171893	29.7142	23.7819	2892.62	ENSG00000167325
SMARCD1	-0.294104	0.0126656	10.4543	8.38163	1235.76	ENSG00000066117
ZADH2	-0.294331	0.044076	5.0254	3.99561	915.295	ENSG00000180011
MZT1	-0.294336	0.0482072	10.0683	7.9958	514.797	ENSG00000204899
FGD4	-0.294679	0.0284663	2.62547	2.09198	640.501	ENSG00000139132
SMC2	-0.295128	0.0118844	12.6062	10.0999	1876.58	ENSG00000136824
NFIX	-0.29562	0.00207216	156.583	125.97	22745.7	ENSG00000008441
PLPP6	-0.29593	0.00337519	40.4472	32.5033	2743.39	ENSG00000205808
PRPF8	-0.296077	0.0389109	41.4405	32.9054	10769.4	ENSG00000174231
MEN1	-0.296848	0.0183955	18.4651	14.7323	1800.55	ENSG00000133895
FAM174B	-0.296911	0.0114859	14.3137	11.4498	1470.74	ENSG00000185442
STAG1	-0.297046	0.0370133	4.92561	3.91256	885.453	ENSG00000118007
RNF34	-0.297353	0.0167801	9.32786	7.44808	1011.25	ENSG00000170633
FBXO38	-0.297471	0.00912299	9.10201	7.28592	1825.83	ENSG00000145868
UBALD2	-0.297488	0.0168637	26.353	21.0269	998.618	ENSG00000185262
ATP8B2	-0.297545	0.0283622	7.21148	5.73687	1260.68	ENSG00000143515
DAB2IP	-0.297911	0.0271769	2.85899	2.27245	598.258	ENSG00000136848
KRT8	-0.29794	0.0133607	68.4541	54.6542	10820.8	ENSG00000170421
TRMT1L	-0.298474	0.0332934	8.73775	6.93829	983.994	ENSG00000121486
SLC2A4RG	-0.29912	0.0461557	54.4488	43.0481	3579.31	ENSG00000125520
ADGRA3	-0.299535	0.0402175	5.60329	4.43522	1187.54	ENSG00000152990
STXBP5	-0.299969	0.0374253	2.61277	2.06603	627.783	ENSG00000164506
FBXO28	-0.30046	0.0131154	18.3776	14.6508	2539.84	ENSG00000143756
SYT7	-0.301195	0.0491221	8.80984	6.94743	1198.22	ENSG00000011347
MEX3C	-0.301491	0.0321126	6.25855	4.95697	1123.48	ENSG00000176624
TXNDC16	-0.301634	0.0150136	10.4141	8.28913	1130.77	ENSG00000087301
USP6NL	-0.301961	0.0400563	2.43424	1.923	790.464	ENSG00000148429
BOK	-0.302073	0.0427544	10.9107	8.61238	668.351	ENSG00000176720
RFK	-0.302514	0.0106564	23.8353	18.9864	2115.78	ENSG00000135002
ZNF654	-0.302534	0.0352081	4.56606	3.61196	710.777	ENSG00000175105
KIF5C	-0.303055	0.0198119	3.79016	3.00876	802.303	ENSG00000168280
FOXM1	-0.304185	0.0231422	28.5566	22.614	3202.2	ENSG00000111206
TXLNGY	-0.304388	0.0384376	3.11149	2.45046	808.306	ENSG00000131002
CTPS2	-0.304399	0.0305136	7.76326	6.13553	981.977	ENSG00000047230
TRIM35	-0.304499	0.0491586	8.53931	6.71563	822.911	ENSG00000104228
ERBB3	-0.305242	0.00593242	15.3399	12.2163	3181.71	ENSG00000065361
ZDHHC7	-0.305889	0.0202186	26.4305	20.9195	2387.31	ENSG00000153786
BCL7A	-0.306327	0.0119381	6.42239	5.09495	965.846	ENSG00000110987
SLC27A4	-0.306389	0.0247256	24.6876	19.5035	1822.73	ENSG00000167114
KIF13A	-0.306516	0.0172704	3.36248	2.66381	857.389	ENSG00000137177
B4GALT5	-0.306633	0.0181154	14.9879	11.8665	1619.8	ENSG00000158470
ELF2	-0.307054	0.0351684	3.65992	2.87453	714.502	ENSG00000109381
BCL7C	-0.307124	0.037468	7.41421	5.83344	744.244	ENSG00000099385
SH3D19	-0.307139	0.0244849	6.77166	5.34741	1205.79	ENSG00000109686
DIPK1B	-0.307447	0.0476314	7.26108	5.69479	561.693	ENSG00000165716
H2AFY2	-0.307845	0.0222643	22.4922	17.7656	993.522	ENSG00000099284
PNKD	-0.308061	0.00432351	23.7505	18.8804	2823	ENSG00000127838
ACAA1	-0.308106	0.00517476	17.3245	13.7695	2822.42	ENSG00000060971
UBL4A	-0.308251	0.0258221	29.1385	22.9746	1714.14	ENSG00000102178
AKR7A2	-0.308652	0.0210099	30.6895	24.2276	1249.37	ENSG00000053371
WDR18	-0.30874	0.0423523	39.8472	31.2426	2140.37	ENSG00000065268
SLC26A2	-0.309209	0.0280754	10.0509	7.91051	1974.52	ENSG00000155850
CEP44	-0.309487	0.0489605	2.54596	1.99308	410.446	ENSG00000164118
ERCC6L	-0.309611	0.0276946	5.76734	4.54013	571.956	ENSG00000186871
MMP15	-0.30996	0.0127656	39.5361	31.2553	3826	ENSG00000102996
TP53	-0.310055	0.0258475	23.6383	18.6057	3069.35	ENSG00000141510
CSRNP2	-0.310142	0.0171639	6.76174	5.33766	808.326	ENSG00000110925
ZNF850	-0.310201	0.0494232	2.0616	1.61067	368.235	ENSG00000267041
TFDP1	-0.311092	0.0123008	20.3042	16.0481	1738.56	ENSG00000198176
PKMYT1	-0.311124	0.0200732	10.8609	8.55281	1233.49	ENSG00000127564
THEM6	-0.31139	0.0228527	33.9894	26.74	2354.39	ENSG00000130193
FAM117A	-0.311413	0.0235547	6.45239	5.07683	559.634	ENSG00000121104
LLGL1	-0.31229	0.0154791	13.5542	10.6851	2040.45	ENSG00000131899
BBX	-0.312555	0.00580579	10.7969	8.54908	2938.78	ENSG00000114439
SOAT1	-0.313158	0.0240095	7.71395	6.05974	1232.48	ENSG00000057252
TACC2	-0.313402	0.00473667	4.20407	3.32855	1814.24	ENSG00000138162
ZBED3	-0.3137	0.014682	6.9545	5.47948	1028.58	ENSG00000132846
TMEM164	-0.314181	0.0056598	24.6585	19.4989	3713.2	ENSG00000157600
ZSCAN25	-0.315142	0.0226574	3.48188	2.73128	563.1	ENSG00000197037
ITPKB	-0.316053	0.0200521	4.06601	3.18773	651.941	ENSG00000143772
NOA1	-0.316156	0.0363469	31.6361	24.6911	1595.88	ENSG00000084092
TMEM140	-0.316281	0.0475388	11.0021	8.56525	578.133	ENSG00000146859
FAM210B	-0.316354	0.0391684	64.4836	50.2333	5155.18	ENSG00000124098
MAP3K6	-0.31636	0.0105914	6.62794	5.2163	869.349	ENSG00000142733
FIGNL1	-0.316621	0.00825016	9.86366	7.77046	1133.93	ENSG00000132436
CHST14	-0.317133	0.0274807	14.0239	10.969	1141.02	ENSG00000169105
N4BP2	-0.317678	0.0177736	2.9539	2.31456	660.265	ENSG00000078177
C9orf40	-0.317802	0.0227942	11.365	8.86525	607.541	ENSG00000135045
SSX2IP	-0.317939	0.00164744	12.143	9.6055	2400.01	ENSG00000117155
KIAA0355	-0.318005	0.0114859	5.45183	4.28489	927.714	ENSG00000166398
LRP12	-0.318189	0.0215776	2.63154	2.06003	585.929	ENSG00000147650
RPS6KA6	-0.31831	0.0230803	3.98711	3.12088	798.462	ENSG00000072133
PODXL2	-0.318416	0.00830805	123.797	97.4004	6145.54	ENSG00000114631
CYTH3	-0.318979	0.0227267	13.666	10.6851	1806.62	ENSG00000008256
LAD1	-0.319177	0.00676667	43.8933	34.5408	3407.48	ENSG00000159166
TMEM38B	-0.319347	0.0263171	11.6091	9.06634	1196.66	ENSG00000095209
BRD3	-0.319364	0.00260342	13.316	10.509	2092.62	ENSG00000169925
TDP1	-0.319451	0.0104175	6.32641	4.96876	898.447	ENSG00000042088
PHIP	-0.319846	0.0168668	3.67975	2.88133	1233.52	ENSG00000146247
SLC9A7	-0.319927	0.0224538	7.59176	5.92997	1723.79	ENSG00000065923
NDRG2	-0.320102	0.00989505	7.74062	6.07783	1332.68	ENSG00000165795
TMEM64	-0.320437	0.0351589	8.19742	6.37572	1092.73	ENSG00000180694
AASDHPPT	-0.320599	0.0187183	9.39	7.34281	1283.09	ENSG00000149313
FUT11	-0.320991	0.027586	3.88887	3.02905	435.214	ENSG00000196968
ZFP36L2	-0.321036	0.0384552	7.55504	5.86533	633.089	ENSG00000152518
DEPDC1B	-0.321357	0.0491586	10.803	8.3595	931.627	ENSG00000035499
MEAF6	-0.321545	0.00193147	36.0636	28.4291	2872.65	ENSG00000163875
FBXW2	-0.321932	0.00310235	8.45158	6.65529	2174.22	ENSG00000119402
DNM1L	-0.321967	0.00273634	20.0029	15.7539	3326.06	ENSG00000087470
RNF130	-0.322009	0.0487567	6.43688	4.9658	1866.87	ENSG00000113269
XPO6	-0.322487	0.0180138	29.8418	23.3081	4796.62	ENSG00000169180
SELENOO	-0.322692	0.0115541	19.4023	15.1794	1043.83	ENSG00000073169
ADH5	-0.323155	0.00375333	19.6625	15.4572	2182.95	ENSG00000197894
RPS6KA4	-0.323294	0.0297713	19.8264	15.3998	1713.05	ENSG00000162302
SPINDOC	-0.323384	0.0153486	10.889	8.4951	677.706	ENSG00000168005
CPOX	-0.32351	0.0126835	9.88387	7.72747	710.212	ENSG00000080819
NUP133	-0.323534	0.0338792	13.6902	10.6199	1888.35	ENSG00000069248
CENPW	-0.323678	0.0116516	39.3088	30.7286	711.243	ENSG00000203760
OGDHL	-0.323953	0.0184563	4.78644	3.73176	623.047	ENSG00000197444
ANKRD13C	-0.324585	0.0239309	9.57506	7.44955	1344.83	ENSG00000118454
E2F1	-0.324744	0.0335156	34.2928	26.5681	2091.28	ENSG00000101412
KIF3C	-0.325624	0.0455336	3.80659	2.93703	551.393	ENSG00000084731
CLSTN3	-0.326055	0.0111562	4.73362	3.69582	743.181	ENSG00000139182
GMCL1	-0.326069	0.00722841	8.60462	6.73306	958.445	ENSG00000087338
CCSAP	-0.326072	0.0277397	7.43019	5.76373	1054.54	ENSG00000154429
KDM5B	-0.326451	0.0336495	3.51246	2.71762	2059.74	ENSG00000117139
GEMIN4	-0.326781	0.0269067	12.8015	9.9349	1669.1	ENSG00000179409
INPP4B	-0.326815	0.0358909	1.36503	1.05568	437.635	ENSG00000109452
ZNF714	-0.326855	0.00408435	6.33327	4.96129	1158.96	ENSG00000160352
MPP6	-0.327081	0.00517476	6.24272	4.88437	1331.67	ENSG00000105926
RYK	-0.32783	0.0206691	7.64383	5.93614	1395.9	ENSG00000163785
ZDHHC20	-0.327835	0.014358	40.3832	31.4275	5113.02	ENSG00000180776
TOP2B	-0.328034	0.000461654	40.0788	31.5312	5528.65	ENSG00000077097
DAGLA	-0.328038	0.0257654	4.56794	3.53899	600.524	ENSG00000134780
SPRYD7	-0.328301	0.027906	7.2338	5.58898	547.733	ENSG00000123178
NCOR1	-0.328572	0.00425835	13.5577	10.6056	4754.56	ENSG00000141027
YEATS2	-0.328689	0.00324729	6.15305	4.81793	1433.93	ENSG00000163872
NAV1	-0.328832	0.0171601	1.62665	1.26285	828.741	ENSG00000134369
TTK	-0.329393	0.0261331	6.18372	4.78733	641.711	ENSG00000112742
PFKP	-0.329632	0.025976	5.90764	4.5713	743.437	ENSG00000067057
ASRGL1	-0.329866	0.0128539	6.05539	4.70815	630.536	ENSG00000162174
MAP4K4	-0.329984	0.000875851	12.5719	9.8649	3428.06	ENSG00000071054
BBS4	-0.329987	0.0149728	12.1345	9.42195	1142.19	ENSG00000140463
DIP2A	-0.330039	0.00257924	6.41344	5.01781	2008.95	ENSG00000160305
YDJC	-0.330379	0.0456639	38.2497	29.3595	1514.8	ENSG00000161179
SORT1	-0.330722	0.020915	5.29549	4.10036	1095.43	ENSG00000134243
MAGED1	-0.330908	0.00130817	39.0302	30.5792	5349.29	ENSG00000179222
SLC25A30	-0.330991	0.0150103	5.11166	3.96856	788.03	ENSG00000174032
PTBP2	-0.3316	0.0228555	1.54805	1.19583	453.441	ENSG00000117569
CPNE1	-0.331907	0.00951146	24.2819	18.8788	1989.19	ENSG00000214078
FBRSL1	-0.332037	0.00156131	17.5337	13.7164	3743.54	ENSG00000112787
AURKB	-0.332037	0.0246934	12.5835	9.69766	637.823	ENSG00000178999
ZFP30	-0.332199	0.0420323	1.95829	1.5032	340.688	ENSG00000120784
NA	-0.332312	0.0404757	4.51679	3.46772	430.715	ENSG00000259642
MARS2	-0.332438	0.0407263	14.1101	10.8309	961.829	ENSG00000247626
C9orf152	-0.33262	0.0136562	9.87464	7.65407	659.858	ENSG00000188959
CDK2AP1	-0.332647	0.023821	26.334	20.3257	3592.23	ENSG00000111328
GAMT	-0.332738	0.00507554	63.7138	49.6111	3478.56	ENSG00000130005
CKAP2	-0.33291	0.00828226	15.3302	11.9102	1582.19	ENSG00000136108
MTOR	-0.333042	0.00574173	10.9792	8.5432	3022.19	ENSG00000198793
ZNF395	-0.333131	0.0260321	3.90539	3.01191	513.197	ENSG00000186918
CDCA4	-0.333195	0.0283599	13.8374	10.6621	786.449	ENSG00000170779
SETBP1	-0.333962	0.0280825	1.96003	1.50957	621.544	ENSG00000152217
FOLH1B	-0.333983	0.00433575	21.1354	16.4591	1198.16	ENSG00000134612
PASK	-0.334001	0.000562914	11.9822	9.38071	2916.06	ENSG00000115687
PPP2R3B	-0.334607	0.0289518	2.67435	2.05298	544.38	ENSG00000167393
SIPA1	-0.33492	0.0320928	3.83381	2.94575	402.868	ENSG00000213445
GLB1L2	-0.334946	0.00104339	20.593	16.0859	3410.9	ENSG00000149328
AGRN	-0.334972	0.00312949	16.3718	12.7523	4003.37	ENSG00000188157
MTMR4	-0.336153	0.00212776	8.51319	6.63384	1446.3	ENSG00000108389
SESN3	-0.336238	0.00691395	14.8218	11.4954	3554.34	ENSG00000149212
TMEM47	-0.336698	0.040205	4.9674	3.80159	452.534	ENSG00000147027
ZNF142	-0.336766	0.0093379	5.15778	3.99442	817.659	ENSG00000115568
ZNF470	-0.336818	0.0179279	2.15174	1.65835	470.634	ENSG00000197016
INF2	-0.337034	0.0137744	7.10981	5.48531	1526.5	ENSG00000203485
LIN7A	-0.33789	0.0260006	8.18549	6.28491	1256	ENSG00000111052
ADAM22	-0.338033	0.0241932	1.87466	1.43835	516.261	ENSG00000008277
OXCT1	-0.338542	0.00186335	35.6286	27.7202	3317.75	ENSG00000083720
LGR4	-0.33863	0.0150088	7.27228	5.60878	1045.65	ENSG00000205213
RREB1	-0.33898	0.00175005	4.82227	3.75142	1889.64	ENSG00000124782
OTUD7B	-0.339029	0.0032284	8.7463	6.78608	2425.93	ENSG00000264522
RNF138	-0.339738	0.0137141	10.5581	8.13923	901.847	ENSG00000134758
DIRAS1	-0.340948	0.00702838	13.0294	10.0643	1014.49	ENSG00000176490
SPIN4	-0.3411	0.0344961	10.2464	7.81743	949.973	ENSG00000186767
GINS3	-0.341426	0.0386614	2.80556	2.13606	322.245	ENSG00000181938
AMER1	-0.341603	0.0165172	3.23274	2.48358	613.873	ENSG00000184675
AHCTF1P1	-0.341605	0.0482032	1.99455	1.5144	305.736	ENSG00000226121
PAQR4	-0.342608	0.0382157	7.1182	5.41753	475.904	ENSG00000162073
MEGF8	-0.343156	0.00177792	7.65486	5.93319	1973.85	ENSG00000105429
KBTBD7	-0.343597	0.046094	4.99211	3.78598	530.822	ENSG00000120696
TRIM28	-0.343811	0.00947305	167.896	129.607	16363.9	ENSG00000130726
CAT	-0.343815	0.0167859	32.7804	25.1295	2647.5	ENSG00000121691
CCDC126	-0.344345	0.0404408	4.75052	3.60744	378.689	ENSG00000169193
ARHGAP1	-0.344525	0.00866574	16.2296	12.4865	2252.97	ENSG00000175220
METTL9	-0.344874	0.0401772	13.6372	10.3382	2129.4	ENSG00000197006
LUZP2	-0.344987	0.0407844	4.85455	3.68156	965.865	ENSG00000187398
KLHL17	-0.34514	0.00806906	14.237	10.9457	1094.35	ENSG00000187961
NFE2L3	-0.345349	0.0123665	5.50509	4.22558	534.853	ENSG00000050344
TUBA4A	-0.346419	0.000533996	39.0303	30.2658	3510.61	ENSG00000127824
ACTR1B	-0.346891	0.014086	28.8356	22.0772	1880.82	ENSG00000115073
MPZL2	-0.347163	0.00615436	6.84963	5.26874	733.742	ENSG00000149573
SLC25A13	-0.348081	0.0183955	13.9071	10.6167	1162.21	ENSG00000004864
PER2	-0.348325	0.04014	2.03929	1.54238	314.405	ENSG00000132326
OAF	-0.348352	0.0271479	7.97187	6.06116	522.171	ENSG00000184232
NA	-0.348576	0.0129901	11.4626	8.76678	489.421	ENSG00000272189
REPS1	-0.34861	0.032952	4.88943	3.70617	1054.29	ENSG00000135597
CAB39L	-0.34862	0.00731375	8.05202	6.18226	898.949	ENSG00000102547
DNHD1	-0.348922	0.0461226	0.710354	0.534048	312.018	ENSG00000179532
RTKN2	-0.349375	0.0161199	2.15755	1.64755	475.995	ENSG00000182010
USP49	-0.349483	0.0499945	1.13106	0.850922	276.492	ENSG00000164663
BCORL1	-0.349751	0.0317344	1.93224	1.46333	346.823	ENSG00000085185
FRAT2	-0.35023	0.020915	16.8057	12.7882	836.575	ENSG00000181274
H3F3B	-0.350433	0.00431842	95.3605	73.5091	13231.7	ENSG00000132475
CDK8	-0.350686	0.0263938	12.4635	9.45702	990.669	ENSG00000132964
CKB	-0.350776	0.000627611	810.276	628.778	43804.8	ENSG00000166165
COG5	-0.351726	0.0294794	2.97258	2.25195	565.064	ENSG00000164597
ANK3	-0.351747	0.000104909	9.32366	7.21876	5443.13	ENSG00000151150
MCM5	-0.351935	0.00374538	10.6135	8.14793	1741.82	ENSG00000100297
SP4	-0.352038	0.0243544	4.51598	3.42802	631.683	ENSG00000105866
NCAPD2	-0.352166	0.014086	29.9488	22.8184	4361.03	ENSG00000010292
IL17RC	-0.353417	0.0108908	21.429	16.3494	2190.89	ENSG00000163702
KLF15	-0.353546	0.00314335	16.5989	12.7296	1054.23	ENSG00000163884
CNDP2	-0.353595	0.00210771	67.457	52.0114	18041.2	ENSG00000133313
ARHGDIA	-0.353633	0.00240693	86.5901	66.454	5620.51	ENSG00000141522
ESCO2	-0.353658	0.0159214	4.59574	3.49533	824.041	ENSG00000171320
CEP57L1	-0.354477	0.0368687	2.88248	2.17044	415.155	ENSG00000183137
GLIPR2	-0.354618	0.0221048	5.54351	4.19238	379.933	ENSG00000122694
MCEE	-0.354913	0.0481804	6.79967	5.08989	246.645	ENSG00000124370
GTSE1	-0.355024	0.00988644	9.83364	7.49833	910.6	ENSG00000075218
METAP1	-0.356087	0.000657076	21.3134	16.3938	1962.3	ENSG00000164024
VASH1	-0.356372	0.0395623	1.56691	1.17468	252.954	ENSG00000071246
TBC1D13	-0.356591	0.00711733	14.6609	11.1805	1297.6	ENSG00000107021
MYD88	-0.356798	0.0127636	12.4777	9.48031	1118.87	ENSG00000172936
NA	-0.357138	0.043698	4.71038	3.52452	388.05	ENSG00000258590
HSD11B1L	-0.357185	0.0421421	3.93337	2.94014	262.613	ENSG00000167733
WDHD1	-0.357296	0.00139113	8.16805	6.26557	1177.4	ENSG00000198554
SMCHD1	-0.35746	0.000985731	13.3541	10.25	3749.33	ENSG00000101596
PPP1R14B	-0.357914	0.00252885	193.326	147.904	7226.91	ENSG00000173457
FBXL17	-0.358463	0.00725957	44.4052	33.8424	8121.12	ENSG00000145743
TCF3	-0.359535	0.000914234	19.5318	14.9673	2683.77	ENSG00000071564
ACAA2	-0.35958	0.02862	3.49932	2.63293	385.395	ENSG00000167315
PLK4	-0.35975	0.024738	4.08841	3.08024	410.147	ENSG00000142731
SH3BP4	-0.359918	0.0219897	6.741	5.08299	1070.1	ENSG00000130147
GRK1	-0.360997	0.023269	3.40477	2.55831	371.564	ENSG00000185974
RTN4RL2	-0.361001	0.0234404	8.30768	6.25366	447.897	ENSG00000186907
SMARCD2	-0.361014	0.000128977	56.9632	43.777	4805.05	ENSG00000108604
MYO1D	-0.361251	0.0028828	10.5801	8.0692	1950.57	ENSG00000176658
EMB	-0.361333	0.00511452	22.2413	16.9203	2621.27	ENSG00000170571
SSPO	-0.361878	0.0233047	1.39128	1.04446	657.869	ENSG00000197558
NA	-0.362146	0.0478404	4.13217	3.06167	271.819	ENSG00000214796
RASAL2	-0.362177	0.0350092	1.0838	0.810764	388.278	ENSG00000075391
MAOA	-0.362463	0.00024315	65.6686	50.3122	8189.84	ENSG00000189221
EHD3	-0.36264	0.0106564	10.8555	8.21591	1175.44	ENSG00000013016
USP13	-0.363493	0.0085187	6.95901	5.27199	1274.11	ENSG00000058056
EBPL	-0.363779	0.00557418	27.7412	21.0625	972.521	ENSG00000123179
LMNB1	-0.363948	0.000157928	57.4968	44.0559	4712.79	ENSG00000113368
ZBTB39	-0.364175	0.0224104	3.06726	2.30239	429.929	ENSG00000166860
ZBTB14	-0.364188	0.0240045	4.3071	3.23258	399.111	ENSG00000198081
MMS22L	-0.364409	0.00739841	1.27236	0.961714	621.922	ENSG00000146263
ZNF264	-0.365003	0.000908698	4.80672	3.66722	1356.52	ENSG00000083844
FAM160B1	-0.365263	0.0046576	9.40509	7.13787	1313.55	ENSG00000151553
LRRC45	-0.365387	0.00547759	18.564	14.0583	1501.41	ENSG00000169683
CCDC71L	-0.366006	0.0333314	2.14845	1.60258	325.775	ENSG00000253276
NUP35	-0.366556	0.0399876	4.24057	3.15332	380.154	ENSG00000163002
SPATA5L1	-0.366937	0.0195971	7.83641	5.87858	595.13	ENSG00000171763
UNC93B1	-0.366952	0.0162726	9.18916	6.90607	726.993	ENSG00000110057
EXO1	-0.367057	0.019896	4.18189	3.13854	386.85	ENSG00000174371
TTC13	-0.367211	0.00517476	8.34745	6.3229	789.314	ENSG00000143643
TIMP2	-0.367469	0.031765	2.8194	2.10255	354.158	ENSG00000035862
ATG2B	-0.368036	0.00931749	3.40403	2.56774	1087.48	ENSG00000066739
EPHB2	-0.368042	0.0367414	1.79078	1.33056	499.031	ENSG00000133216
ZWINT	-0.368397	0.000236724	45.5224	34.7493	2437.32	ENSG00000122952
MORC4	-0.368683	0.00610825	11.6792	8.82564	1576.53	ENSG00000133131
MMAA	-0.369843	0.0175366	1.93645	1.44861	352.752	ENSG00000151611
BACH1	-0.369948	0.016919	3.79748	2.84621	650.577	ENSG00000156273
PNRC1	-0.370615	0.0096493	9.43541	7.10248	632.066	ENSG00000146278
NA	-0.372251	0.0206754	6.9382	5.17432	315.635	ENSG00000277013
CEP295	-0.372353	0.0408624	2.80411	2.07179	588.707	ENSG00000166004
SLC5A3	-0.37242	0.0101775	4.68959	3.52034	1212.95	ENSG00000198743
DLL3	-0.372811	0.01867	5.68335	4.23824	331.796	ENSG00000090932
FANCI	-0.373405	0.00724758	12.9223	9.71329	2245.48	ENSG00000140525
STX2	-0.37384	0.0187052	4.27033	3.18053	354.34	ENSG00000111450
LRRC20	-0.374987	0.000399945	20.2048	15.3306	1645.47	ENSG00000172731
CASKIN1	-0.375346	0.0108179	3.24602	2.42642	426.71	ENSG00000167971
C17orf58	-0.376149	0.0241602	5.82205	4.31939	310.39	ENSG00000186665
ZNF275	-0.376187	0.0194669	5.27158	3.92107	956.664	ENSG00000063587
ANKS6	-0.376362	0.00603918	3.64052	2.73337	721.535	ENSG00000165138
RNF2	-0.376427	0.0147276	6.57981	4.90737	573.148	ENSG00000121481
FAM117B	-0.37654	0.00921353	5.49392	4.11353	761.502	ENSG00000138439
FOXN2	-0.37655	0.0205302	4.85972	3.60767	592.939	ENSG00000170802
FAM217B	-0.377479	0.0175175	5.19823	3.86951	622.353	ENSG00000196227
DHTKD1	-0.377489	0.00888586	7.98985	5.97912	944.825	ENSG00000181192
ZNF367	-0.377632	0.00884042	8.0758	6.04083	664.852	ENSG00000165244
TTC6	-0.377992	0.00115435	6.96165	5.25296	1304.54	ENSG00000139865
CEP68	-0.378322	0.0215031	2.14172	1.58823	410.849	ENSG00000011523
HTRA2	-0.378322	0.0101465	9.38269	7.00957	628.385	ENSG00000115317
BMI1	-0.378542	0.00156131	11.2022	8.44252	1102.88	ENSG00000168283
ZC3H14	-0.379795	0.000121339	4.5736	3.46482	2156.1	ENSG00000100722
NT5DC2	-0.380323	0.00592236	51.4578	38.5648	5518.53	ENSG00000168268
NPTX2	-0.380447	0.0294853	5.38227	3.9674	361.757	ENSG00000106236
SIM2	-0.380542	0.0116149	3.71504	2.76893	633.777	ENSG00000159263
PRKAR2B	-0.380658	0.0048347	9.62847	7.21275	916.87	ENSG00000005249
ODC1	-0.380952	4.48e-05	660.343	500.356	41380.9	ENSG00000115758
ABHD17B	-0.381103	0.019896	8.17915	6.05925	538.18	ENSG00000107362
FBXL4	-0.381818	0.00563025	3.54709	2.64274	641.872	ENSG00000112234
INTS12	-0.381846	0.00773494	6.38153	4.76287	554.764	ENSG00000138785
[truncated: 815 more rows]
